# Supplementary material for: Treatment use in prognostic model research: a systematic review of cardiovascular prognostic studies
Source: Diagn Progn Res. 2017 Sep 26;1:15. doi: 10.1186/s41512-017-0015-0 (PMC6460846; doi:10.1186/s41512-017-0015-0)
Supplement: Supplementary file 4 — Table of extracted information from the review. (CSV 209 kb) [file 41512_2017_15_MOESM4_ESM.csv]

	EROS.identifier	Extracted.by.	First.author	Publication_year	Title	Journal	Treatment_reported	Supp_mat	Start_data_coll	End_data_coll	Study_aim	Study_design	Prediction_horizon	Follow_up_time	New_model	Variable_selection	Predictor_added	Existing_model_applied	Added_value_assessed	Study_type	IV_with_modelling	IV_exisiting_with_treatment	Where_reported	Baseline_or_follow_up	Treatment_as_outcome	Treatment_as_outcome_details	Treatment_within_predictor_def	Treatment_within_predictor_def_details	Lipid_lowering	BP_lowering	Anti_thrombotics	Lifestyle_mod	Surgery	Surgery_surgery_not_outcome	No_specific_treatment_reported	More_than_one_treatment_reported	Treatment_data_collection_reported	Treatment_in_eligibility	Treatment_in_eligibility_details	Eligibility_treatment	Eligibility_surgery_not_outcome	Population_treatment_status	Follow_up_treatment_reported	Follow_up_treatment_reported_details	Follow_up_surgery_no_outcome	Follow_up_medication	Treatment_reported_D_and_V	Treatment_difference_D_and_V	D_V_discussed
1	275786	RP, RG, AD	Aktas	2004	Global risk scores and exercise testing for predicting all-cause mortality in a preventive medicine program	JAMA	1	NA	1990	2002	"to determine whether combining the results from the Framingham Risk Score or the European SCORE with exercise stress testing data could help to predict all-cause mortality in an asymptomatic clinical outpatient population"	(prospective) cohort study	10	8	1	Not clear	1	1	1	V,IV	0	0	text and table	Both baseline and during follow-up	1	fatal or nonfatal CVD: included percutaneous transluminal coronary, angioplasty, coronary artery bypass graft, peripheral intervention, T2 Diabetes (which was defined by anti-diabetic med use)	0		1	1	1	0	1	0	0	1	NA	0		NA	NA	mixed	1	CABG procedures (n=3) and percutaneous revascularizations (n=1) during follow-up reported	0	0	0	NA	0
2	275795	RP, RG, AD	Alssema	2012	One risk assessment tool for cardiovascular disease, type 2 diabetes, and chronic kidney disease	Diabetes Care	1	NA	1989	2005	"develop a simple risk stratification tool"	(prospective) cohort study	7	7	1	0	0	1	0	D,V	NA	NA	text and table	Baseline treatment	0		0		1	1	0	0	0	0	0	1	NA	1	Exclusion: (surgical) percutaneous transluminal coronary angioplasty, coronary artery bypass graft, peripheral intervention	surgical	1	mixed	0		0	0	0	NA	0
3	276810	RP, RG, AD	Asayama	2008	Proposal of a risk-stratification system for the Japanese population based on blood pressure levels: the Ohasama study	Hypertension Research - Clinical & Experimental	1	NA	1987	2001	"to propose a risk-stratification system"	(prospective) cohort study	Not reported	13.9	1	0	0	0	0	D	NA	NA	text and table	Not clear	0		1	Hypercholesterolaemia: lipidlowering drugs	0	1	0	0	0	0	0	0	NA	0		NA	NA	mixed	0		0	0	NA	NA	NA
4	275817	RP, RG, AD	Asselbergs	2004	Framingham score and microalbuminuria: combined future targets for primary prevention?	Kidney International - Supplement	1	NA	Not reported	Not reported	"evaluate the prognostic value of the Framingham score"	randomized trial	10	4	0	0	0	1	0	V	NA	NA	text	Baseline treatment	0		0		1	1	0	0	0	0	0	1	NA	0		NA	NA	mixed	0		0	0	0	NA	0
5	275829	RP, RG, AD	Badheka	2013	Electrocardiographic abnormalities and reclassification of cardiovascular risk: insights from NHANES-III	American Journal of Medicine	1	NA	1988	1994	"to assess the additive value of electrocardiogram (ECG) findings to risk prediction models for cardiovascular disease"	(prospective) cohort study	10	Not reported	1	0	1	0	1	IV	1	NA	text	Baseline treatment	0		1	hypertension: use of antihypertensive medication; hypercholesterolaemia: use of lipid-lowering drugs	0	0	0	0	0	0	1	0	0	0		NA	NA	mixed	0		0	0	NA	NA	NA
6	274832	RP, RG, AD	Baik	2013	Dietary information improves cardiovascular disease risk prediction models	European Journal of Clinical Nutrition	1	NA	2001	2010	"aimed to evaluate whether dietary predictors improve the predictive ability of CVD risk models, such as a traditional risk prediction model"	(prospective) cohort study	9.5	9.5	1	1	1	0	1	D,IV	1	NA	text and table	Baseline treatment	0		0		0	1	0	0	0	0	0	0	NA	0		NA	NA	mixed	0		0	0	NA	NA	NA
7	275833	RP, RG, AD	Baldassarre	2012	Measurements of carotid intima-media thickness and of interadventitia common carotid diameter improve prediction of cardiovascular events: results of the IMPROVE (Carotid Intima Media Thickness [IMT] and IMT-Progression as Predictors of Vascular Events in a High Risk European Population) study	Journal of the American College of Cardiology	1	NA	2003	Not reported	"whether they add to the predictive accuracy of Framingham risk factors (FRFs)."	(prospective) cohort study	10	3	0	0	1	0	1	IV	1	NA	text and table	Baseline treatment	1	CHD: included coronary revascularization	1	hypercholesterolaemia: treatment with lipid-lowering drugs; hypertriglyceridaemia: treatment withtriglyceride lowering drugs; hypertension: treatment with antihypertensive meds	1	1	1	0	1	0	0	1	NA	0		NA	NA	mixed	0		0	0	NA	NA	NA
8	275843	RP, AD	Bare	2007	Five common gene variants identify elevated genetic risk for coronary heart disease	Genetics in Medicine	1	NA	1987	2001	"combined multiple variants that had been associated with coronary heart disease in several studies into a genetic risk score"	(prospective) cohort study	Not reported	Not reported	1	1	1	0	0	D	NA	NA	text and table	Baseline treatment	1	CHD: included coronary revascularization	1	hypertension: included use of prescription medication;	0	0	0	0	1	0	0	0	NA	1	Exclusion: (Surgical) coronary revascularization	surgical	0	mixed	0		0	0	NA	NA	NA
9	275847	RP, AD	Barroso	2010	Performance of the Framingham and SCORE cardiovascular risk prediction functions in a non-diabetic population of a Spanish health care centre: a validation study	Scandinavian Journal of Primary Health Care	1	NA	Not reported	Not reported	"To analyse the 10-year performance of the original Framingham coronary risk function and of the SCORE"	(prospective) cohort study	10	10	0	0	0	1	0	V	NA	NA	text and table	Baseline treatment	0		0		1	1	0	0	0	0	0	1	NA	0		NA	NA	mixed	0		0	0	0	NA	0
10	276855	RP	Bastuji-Garin	2002	The Framingham prediction rule is not valid in a European population of treated hypertensive patients	Journal of Hypertension	1	NA	1994	1996	"To assess whether the Framingham models could accurately predict"	randomized trial	10	3	0	0	0	1	0	V	NA	NA	text	Baseline treatment	0		0		0	1	0	0	0	0	0	0	NA	1	inclusion: antihypertensive treatment (randomized to one of two drugs)	NA	NA	treated	0		0	0	0	NA	1
11	276864	RP	Beer	2011	Traditional risk factors for incident cardiovascular events have limited importance in later life compared with the health in men study cardiovascular risk score	Stroke	1	NA	2001	2009	"examine the performance of current risk prediction tools" ; "determine the lifestyle and clinical factors that may influence risk of incident stroke and MI among community-dwelling older men; and (3) determine participants� future risks of fatal and nonfatal stroke and MI."	(prospective) cohort study	6	6	1	1	0	1	0	D,V	NA	NA	text	Not clear	0		0		0	0	0	0	0	0	1	0	0	0		NA	NA	Not clear	0		0	0	0	NA	0
12	275853	RP	Bell	2012	Effects of additional blood pressure and lipid measurements on the prediction of cardiovascular risk	European Journal of Preventive Cardiology	1	NA	Not reported	Not reported	"We aimed to assess whether two measurements of blood pressure and lipids improves the prediction of cardiovascular risk compared to one measurement."	(prospective) cohort study	10	12	1	0	1	0	1	D,IV	1	NA	text and table	Both baseline and during follow-up	0		0		1	1	0	0	0	0	0	1	NA	0		NA	NA	Not clear	1	Changes in BP-lowering treatments between visits 2 and 3 during follow-up	0	1	NA	NA	NA
13	276868	RP	Berard	2011	Ten-year risk of all-cause mortality: assessment of a risk prediction algorithm in a French general population	European Journal of Epidemiology	1	NA	1994	2006	"The aim of this analysis was to assess determinants of all-cause mortality in a French general population aged 35�64, and to establish an updated algorithm for predicting the probability of 10-year all-cause mortality according to baseline risk factors. "	(prospective) cohort study	10	12	1	1	0	0	0	D	NA	NA	table only	Baseline treatment	0		0		1	1	0	0	0	0	0	1	NA	0		NA	NA	mixed	0		0	0	NA	NA	NA
14	275874	RP	Bineau	2009	Framingham stroke risk function in a large population-based cohort of elderly people: the 3C study	Stroke	1	NA	1999	2007	"The aim of the present study was to assess the external validity of the Framingham stroke risk functions"	(prospective) cohort study	6	6	0	0	0	1	0	V	NA	NA	text and table	Baseline treatment	0		1	History of CVD: included CABG | angioplasty | vascular surgery	0	1	0	0	0	0	0	0	NA	0		NA	NA	mixed	0		0	0	0	NA	0
15	274878	RP	Boland	2004	Cardiovascular prevention in general practice: development and validation of an algorithm	Acta Cardiologica	1	NA	Not reported	Not reported	"We wanted to create, validate and test an algorithm"	(prospective) cohort study	10	10	1	1	0	1	0	D+V	NA	NA	table only	Baseline treatment	1	CVD: included revascularization	1	dyslipidaemia: history or use of lipid-lowering medication	0	0	0	0	0	0	1	0	1	0		NA	NA	Not clear	0		0	0	0	NA	0
16	275883	RP	Bolton	2013	Improvement in Prediction of Coronary Heart Disease Risk over Conventional Risk Factors Using SNPs Identified in Genome-Wide Association Studies	PLoS ONE	1	NA	1987	2003	"whether a panel of SNPs, systematically selected from genome-wide association studies (GWAS), could improve risk prediction of coronary heart disease (CHD), over-and-above conventional risk factors"	(prospective) cohort study	15	15	0	0	1	0	1	IV	1	NA	text	Not clear	1	Fatal or non-fatal MI or coronoary intervention: included revascularization and CABG	0		0	0	0	0	0	0	1	0	0	1	Exclusion: (surgical) angioplasty, coronary artery bypass surgery	surgical	0	Not clear	0		0	0	NA	NA	NA
17	276895	RP	Boudik	2006	Primary prevention of coronary artery disease among middle aged men in Prague: twenty-year follow-up results	Atherosclerosis	1	NA	1975	2001	"validate the Framingham risk function in..."	(prospective) cohort study	20	20	0	0	0	1	0	V	NA	NA	text	Both baseline and during follow-up	0		0		0	0	0	0	1	1	0	0	NA	0		NA	NA	untreated	1	"revascularization was performed in 48 subjects during the 20-year follow-up (22 PTCA angioplasty and 26 coronary bypass grafting)."	1	0	0	NA	0
18	275891	RP	Bozorgmanesh	2011	Predictive accuracy of the &#039;Framingham&#039;s general CVD algorithm&#039; in a Middle Eastern population: Tehran Lipid and Glucose Study	International Journal of Clinical Practice	1	NA	1999	2009	"To examine the performance of �the Framingham�s general CVD algorithm� in estimating 5-year risk"	(prospective) cohort study	5	8.9	0	0	0	1	0	V	NA	NA	text and table	Baseline treatment	0		0		0	1	0	0	0	0	0	0	NA	0		NA	NA	mixed	0		0	0	1	0	0
19	275894	RP	Brautbar	2009	Impact of adding a single allele in the 9p21 locus to traditional risk factors on reclassification of coronary heart disease risk and implications for lipid-modifying therapy in the Atherosclerosis Risk in Communities study	Circulation. Cardiovascular Genetics	1	NA	1987	2004	"Impact of Adding a Single Allele in the 9p21 Locus to Traditional Risk Factors"	(prospective) cohort study	10	14.6	1	0	1	0	1	IV	1	NA	text and table	Baseline treatment	1	CHD: included coronary revascularization	0		0	1	0	0	0	0	0	0	NA	1	excluded: (surgical) coronary revascularization	surgical	0	mixed	0		0	0	NA	NA	NA
20	274889	RP	Brautbar	2012	A genetic risk score based on direct associations with coronary heart disease improves coronary heart disease risk prediction in the Atherosclerosis Risk in Communities (ARIC), but not in the Rotterdam and Framingham Offspring, Studies	Atherosclerosis	1	NA	1971	2006	"whether SNPs selected based on predefined criteria will improve CHD risk prediction when added to traditional risk factors (TRFs)."	(prospective) cohort study	10	18	1	1	1	0	1	V,IV	1	NA	text and table	Baseline treatment	1	CHD: included CABG and percutaneous transluminal coronary angioplasty	0		0	0	0	0	0	0	1	0	0	0		NA	NA	mixed	0		0	0	0	NA	0
21	275908	RP	Buitrago	2011	Original and REGICOR Framingham functions in a nondiabetic population of a Spanish health care center: a validation study	Annals of Family Medicine	1	NA	not reported	not reported	"analyzed the 10-year performance of the original and REGICOR Framingham coronary risk functions in nondiabetic patients"	(prospective) cohort study	10	10	0	0	0	1	0	V	NA	NA	text	Not clear	0		0		1	1	0	0	0	0	0	1	NA	0		NA	NA	untreated	0		0	0	0	NA	1
22	276925	RP	Canoui-Poitrine	2011	Systemic chemokine levels, coronary heart disease, and ischemic stroke events: the PRIME study	Neurology	1	NA	1991	1993	"assess [markers'] usefulness for CHD and ischemic stroke risk prediction in the PRIME Study."	(Nested)case control/(Nested)case cohort	10	10	1	Not clear	1	0	1	D,IV	1	NA	text and table	Baseline treatment	0		1	Hypertension: included antihypertensive medication	1	1	1	0	0	0	0	1	NA	0		NA	NA	mixed	0		0	0	NA	NA	NA
23	274914	RP	Cao	2007	Association of carotid artery intima-media thickness, plaques, and C-reactive protein with future cardiovascular disease and all-cause mortality: The cardiovascular health study	Circulation	1	NA	1989	2001	"examined the roles of CRP and carotid atherosclerosis in CVD prediction."	(prospective) cohort study	8	12	1	0	1	0	1	D,IV	1	NA	text	Not Clear	0		0		0	0	0	0	0	0	1	0	0	0		NA	NA	mixed	0		0	0	NA	NA	NA
24	274923	RP	Chamberlain	2011	A clinical risk score for atrial fibrillation in a biracial prospective cohort (from the Atherosclerosis Risk in Communities [ARIC] study)	American Journal of Cardiology	1	NA	1987	1998	"Therefore, we aimed to develop a risk score"	(prospective) cohort study	10	10	1	1	0	1	0	D,V	NA	NA	text and table	Baseline treatment	0		0		1	1	0	0	1	1	0	1	NA	0		NA	NA	mixed	0		0	0	0	NA	0
25	500004	RP	Chambless	2003	Coronary heart disease risk prediction in the Atherosclerosis Risk in Communities (ARIC) study	Journal of Clinical Epidemiology	1	NA	1987	1998	"The objective of this article is to explore how well nontraditional risk factors or markers of subclinical disease improve prediction of individual risk of incident CHD beyond the traditional risk factors used in the Framingham risk score,"	(prospective) cohort study	10	10.2	1	0	1	0	1	IV	1	NA	text	Information not explicitly reported	1	CHD: included revascularization	0		0	0	0	0	0	0	1	0	0	1	Exclusion: surgical (coronary revascularization)	surgical	0	mixed	0		0	0	NA	NA	NA
26	275938	RP	Chambless	2004	Prediction of ischemic stroke risk in the atherosclerosis risk in communities study	American Journal of Epidemiology	1	NA	1987	2000	"assessed the increase in the predictivity of ischemic stroke (IS) resulting from the addition of nontraditional risk factors and markers of subclinical disease to a basic model containing only traditional risk factors"	(prospective) cohort study	10	12.3	1	0	1	1	1	D,V,IV	1	NA	text	Information not explicitly reported	0		1	hypertension: included antihypertensive medication; pre-existing coronary disease: included coronary revascularization	0	0	0	0	0	0	1	0	1	0		NA	NA	mixed	0		0	0	0	NA	0
27	274924	RP	Chamnan	2010	A simple risk score using routine data for predicting cardiovascular disease in primary care	British Journal of General Practice	1	NA	1993	2007	"this study seeks to examine the performance of the Framingham risk equations and the Cambridge risk score"	(prospective) cohort study	10	11	0	0	0	1	0	V	NA	NA	text and table	Baseline treatment	0		0		1	1	0	0	0	0	0	1	NA	0		NA	NA	mixed	0		0	0	0	NA	0
28	275950	RP	Chironi	2011	Impact of coronary artery calcium on cardiovascular risk categorization and lipid-lowering drug eligibility in asymptomatic hypercholesterolemic men	International Journal of Cardiology	1	NA	1995	1996	"So, the aim of the present work was to analyze the impact of combining information from Framingham risk and CAC testing on CHD risk categorization"	other	10	0	1	0	1	1	0	IV	0	0	text and table	Baseline treatment	0		1	Hypertension: included antihypertensive medication	1	1	0	0	0	0	0	1	NA	1	Exclusion: lipid-lowering medication	lipid-lowering	NA	mixed	0		0	0	NA	NA	NA
29	274954	RP	Collins	2009	An independent external validation and evaluation of QRISK cardiovascular risk prediction: a prospective open cohort study	BMJ	1	NA	1995	2006	"To independently evaluate the performance of the QRISK score"	medical records/database	10	10	0	0	0	1	0	V	NA	NA	text and table	Not clear	0		0		1	1	0	0	0	0	0	1	NA	1	Exclusion: lipid-lowering medication (statins at baseline)	lipid-lowering	NA	mixed	0		0	0	0	NA	0
30	274953	RP	Collins	2010	An independent and external validation of QRISK2 cardiovascular disease risk score: a prospective open cohort study	BMJ	1	NA	1993	2008	"This article describes the results from an independent and external validation of QRISK2 and compares the performance of QRISK2 against QRISK18 and an adjusted version of the Framingham equation3 previously recommended by NICE.21"	medical records/database	10	10	0	0	0	1	0	V	NA	NA	text and table	Not clear	0		1	Treated hypertension: hypertension + 1 or more antihypertensive medication	1	1	0	0	0	0	0	1	NA	1	Exclusion: lipid-lowering medication (statins at baseline)	lipid-lowering	NA	mixed	0		0	0	0	NA	0
31	275958	RP	Collins	2012	Predicting the 10 year risk of cardiovascular disease in the United Kingdom: independent and external validation of an updated version of QRISK2	BMJ	1	NA	1994	2008	"To evaluate the performance of the QRISK2-2011 score"	medical records/database	10	10	0	0	0	1	0	V	NA	NA	text and table	Not clear	0		1	Treated hypertension: hypertension + 1 or more antihypertensive medication	1	1	0	0	0	0	0	1	NA	1	Exclusion: lipid-lowering medication (statins at baseline)	lipid-lowering	NA	mixed	0		0	0	0	NA	0
32	275960	RP	Comin	2007	Estimating cardiovascular risk in Spain using different algorithms. [Spanish]	Revista Espanola de Cardiologia	1	NA	1995	2003	"Framingham algorithm and two adaptations for low-risk countries: the REGICOR (Registre Giron� del COR) and SCORE (Systematic COronary Risk Evaluation) algorithms."	(prospective) cohort study	10	5	0	0	0	1	0	V	NA	NA	text and table	Not clear	0		0		1	1	0	0	0	0	0	1	NA	0		NA	NA	mixed	0		0	0	0	NA	0
33	276966	RP	Cook	2006	The effect of including C-reactive protein in cardiovascular risk prediction models for women.[Summary for patients in Ann Intern Med. 2006 Jul 4;145(1):I19; PMID: 16818922]	Annals of Internal Medicine	1	NA	Not reported	Not reported	"To develop and compare global cardiovascular risk prediction models with and without hsCRP"	(prospective) cohort study	10	10	1	1	1	0	1	D,IV	1	NA	text and table	Baseline treatment	1	CVD: included revascularization	0		1	1	0	0	0	0	0	1	NA	0		NA	NA	mixed	0		0	0	NA	NA	NA
34	274964	RP	Cook	2012	Comparison of the Framingham and Reynolds Risk scores for global cardiovascular risk prediction in the multiethnic Women&#039;s Health Initiative	Circulation	1	NA	1994	2008	"we directly examined the clinical performance of the Framingham and Reynolds scores"	(Nested)case control/(Nested)case cohort	10	9.9	0	0	0	1	0	V	NA	NA	text and table	Baseline treatment	1	CVD: included revascularization	0		1	1	0	0	0	0	0	1	NA	1	Exclusion: (surgical) CVD surgery	surgical	0	mixed	0		0	0	0	NA	0
35	276969	RP	Cooney	2010	Simplifying cardiovascular risk estimation using resting heart rate	European Heart Journal	1	NA	1977	2003	"to assess the value of incorporating RHR into risk estimation systems, both in addition to variables currently included in risk estimation and in a risk estimation system containing only simple and easily measured variables"	(prospective) cohort study	10	16.8	1	0	1	0	1	D,IV	1	NA	text	Not clear	0		0		0	1	0	0	0	0	0	0	NA	1	Exclusion: antihypertensive medication	antihypertensive	NA	untreated	0		0	0	NA	NA	NA
36	275967	RP	Cournot	2006	Is exercise testing useful to improve the prediction of coronary events in asymptomatic subjects?	European Journal of Cardiovascular Prevention & Rehabilitation	1	NA	1995	2003	"investigate the ability of ET to improve the prediction of a first coronary event"	(prospective) cohort study	10	6	1	0	1	0	0	IV	1	NA	text and table	Both baseline and during follow-up	0		1	hypertension (systolic blood pressure >=140mmHg or diastolic blood pressure >=90mmHg or documented use of antihypertensive drugs); hypercholesterolaemia [low-density lipoprotein (LDL)-cholesterol >=4.14 mmol/l or documented use of lipid-lowering drugs]	1	1	0	0	1	1	0	1	NA	1	Exclusion: BP-lowering medication (beta blockers)	antihypertensive	NA	mixed	1	Surgical procedures that occurred during follow-up (after exercise stress testing) were reported	1	0	NA	NA	NA
37	274970	RP	Cournot	2009	Additional prognostic value of physical examination, exercise testing, and arterial ultrasonography for coronary risk assessment in primary prevention	American Heart Journal	1	NA	1996	2006	"to assess the additional prognostic value, over conventional risk factors"	(prospective) cohort study	10	6	1	0	1	0	1	IV	1	NA	text and table	Both baseline and during follow-up	0		1	hypertension (systolic blood pressure >=140mmHg or diastolic blood pressure >=90mmHg or documented use of antihypertensive drugs); hypercholesterolaemia [low-density lipoprotein (LDL)-cholesterol >=4.14 mmol/l or documented use of lipid-lowering drugs]	1	0	0	0	1	1	0	1	NA	0		NA	NA	mixed	1	Surgical procedures that occurred during follow-up were reported	1	0	NA	NA	NA
38	274971	RP	Cournot	2012	Arterial ultrasound screening as a tool for coronary risk assessment in asymptomatic men and women	Angiology	1	NA	1996	2006	"assess the ability of the various abnormalities detected with a Doppler ultrasonography to predict the occurrence of coronary events, above and beyond the conventional risk factors"	(prospective) cohort study	10	6	1	0	1	1	1	IV	1	NA	text and table	Both baseline and during follow-up	0		1	hypertension (systolic blood pressure >=140mmHg or diastolic blood pressure >=90mmHg or documented use of antihypertensive drugs); hypercholesterolaemia [low-density lipoprotein (LDL)-cholesterol >=4.14 mmol/l or documented use of lipid-lowering drugs]	1	1	0	0	1	1	0	1	NA	0		NA	NA	mixed	1	Surgical procedures that occurred during follow-up were reported; Number of participants treated with lipid-lowering drugs as baseline AND during follow-up (vague, but probably # patients found to be treated at any point during study follow-up) reported	1	1	NA	NA	NA
39	274977	RP	Cross	2012	Coronary risk assessment among intermediate risk patients using a clinical and biomarker based algorithm developed and validated in two population cohorts	Current Medical Research & Opinion	1	NA	2000	Not clear	"develop a CHD Risk Assessment (CHDRA) model that improves 5-year risk stratification among intermediate risk individuals"	multiple (state in notes below)	5	5	1	1	0	1	1	D+V	NA	NA	text and table	Baseline treatment	1	CHD: included probable angina+revascularization	0		1	1	0	0	0	0	0	1	NA	0		NA	NA	mixed	0		0	0	1	1	0
40	277852	RP	Cushman	2005	C-reactive protein and the 10-year incidence of coronary heart disease in older men and women: the cardiovascular health study	Circulation	1	NA	1989	2000	"We assessed whether CRP improved prediction by the Framingham Risk Score."	(prospective) cohort study	10	Not clear	0	0	1	1	0	IV	1	NA	text and table	Baseline treatment	1	"coronary artery bypass surgery, angioplasty, carotid endarterectomy"	1	"Hypertension was defined as blood pressure 140/90 mm Hg or self-reported hypertension with the use of antihypertensive drugs. Hyperlipidemia was defined as cholesterol 6.22 mmol/L (240 mg/dL), LDL cholesterol 4.14 mmol/L (160 mg/dL), or use of medications for hyperlipidemia"	0	0	1	0	0	0	0	0	NA	1	Excluded: (surgical) coronary artery bypass surgery, angioplasty, carotid endarterectomy	surgical	0	mixed	0		0	0	NA	NA	NA
41	500001	RP	D'Agostino	1994	Stroke risk profile: adjustment for antihypertensive medication. The Framingham Study.	Stroke	1	NA	Not reported	Not reported	"to modify existing sex-specific health risk appraisal functions"	(prospective) cohort study	10	10	1	0	0	0	0	D	NA	NA	text	Information not explicitly reported	0		1	Variable NWEHRXSBP = HRX*(SBP-110)*(200-SBP); where HRX is antihypertensive medication	0	0	0	0	0	0	1	0	0	0		NA	NA	mixed	0		0	0	NA	NA	NA
42	300014	RP	D'Agostino	2000	Primary and subsequent coronary risk appraisal: new results from the Framingham study	American Heart Journal	1	NA	1948	1987	"we present updates from The Framingham Study for the relation between risk factors and the occurrence of CHD events in the form of health risk appraisal models for men and women. Separate models are reported for persons who are free of CVD and for persons with a history of CHD or ischemic stroke"	(prospective) cohort study	4	4	1	0	0	0	0	D	NA	NA	text and table	Not clear	0		1	Variable NWEHRXSBP = HRX*(SBP-110)*(200-SBP); where HRX is antihypertensive medication	0	0	0	0	0	0	1	0	0	0		NA	NA	mixed	0		0	0	NA	NA	NA
43	275980	RP	D'Agostino	2008	General cardiovascular risk profile for use in primary care: the Framingham Heart Study	Circulation	1	NA	1968	Not clear	"The present report presents a single multivariable risk function"	(prospective) cohort study	10	12	0	1	0	1	0	D,V	NA	NA	text and table	Not clear	0		0		0	1	0	0	0	0	0	0	NA	0		NA	NA	mixed	0		0	0	0	NA	0
44	275987	RP	De la Iglesia	2011	Performance of the ASSIGN cardiovascular disease risk score on a UK cohort of patients from general practice	Heart	1	NA	1995	2006	"comparable validation of ASSIGN against the Framingham equations"	medical records/database	10	10	0	0	0	1	0	V	NA	NA	text and table	Baseline treatment	0		0		1	1	1	0	0	0	0	1	NA	1	exclusion: lipid-lowering medication (statins at baseline)	lipid-lowering	NA	mixed	0		0	0	0	NA	0
45	277009	RP	De Ruijter	2009	Use of Framingham risk score and new biomarkers to predict cardiovascular mortality in older people: population based observational cohort study	BMJ	1	NA	1997	2004	"To investigate the performance of classic risk factors, and of some new biomarkers"	(prospective) cohort study	5	5	1	0	1	1	1	D,V,IV	1	NA	text	Not clear	0		0		0	0	0	0	0	0	1	0	0	1	exclusion: surgery for non-cardiac arterial disease	surgical	1	mixed	0		0	0	0	NA	0
46	276103	RP	Decode Study Group	2007	Does diagnosis of the metabolic syndrome detect further men at high risk of cardiovascular death beyond those identified by a conventional cardiovascular risk score? The DECODE Study	European Journal of Cardiovascular Prevention & Rehabilitation	1	NA	Not reported	Not reported	"whether the metabolic syndrome detects further individuals at high risk of death from cardiovascular disease (CVD), beyond those identified by a conventional cardiovascular risk score"	(prospective) cohort study	10	10	0	0	1	1	0	V,IV	0	0	text	Not clear	0		1	Metabolic syndrome: included treatment for hypertension; hypertension: included treatment with antihypertensive medication	0	0	0	0	0	0	1	0	0	0		NA	NA	Not clear	0		0	0	0	NA	0
47	275999	RP	Denes	2007	Major and minor ECG abnormalities in asymptomatic women and risk of cardiovascular events and mortality	JAMA	1	NA	1993	2002	"To examine association of minor and major baseline and incident ECG abnormalities with long-term cardiovascular morbidity and mortality"	randomized trial	Not reported	8.6	1	0	1	1	1	V,IV	0	0	text and table	Baseline treatment	1	CHD: included coronary artery bypass graft surgery/percutaneous transluminal coronary angioplasty,	1	Hypertension: included use of antihypertensive medication	1	1	0	0	1	0	0	1	NA	1	excluded: (surgery) bypass graft surgery, percutaneous transluminal coronary angioplasty or stenting (history of)	surgical	0	mixed	0		0	0	0	NA	0
48	275010	RP	Detrano	2008	Coronary calcium as a predictor of coronary events in four racial or ethnic groups	New England Journal of Medicine	1	NA	2000	Not clear	"study the relationship between coronary calcification and future coronary events"	(prospective) cohort study	Not reported	5.3	1	1	1	0	1	D,IV	1	NA	text and table	Baseline treatment	1	CHD: included coronary revascularization	0		1	1	0	0	1	0	0	1	NA	1	excluded: (surgery) coronary revascularization	surgical	0	mixed	0		0	0	NA	NA	NA
49	277022	RP	Dhamoon	2011	The inclusion of stroke in risk stratification for primary prevention of vascular events: the Northern Manhattan Study	Stroke	1	NA	1993	Not clear	"We compared 10-year risk of (1) MI or CHD death; and (2) stroke, MI, or CHD death among individuals free of vascular disease."	(prospective) cohort study	10	11.3	0	0	0	1	0	V	NA	NA	text	Baseline treatment	0		0		0	0	0	0	0	0	1	0	1	1	Excluded: (surgery) cardiac bypass surgery, or coronary angioplasty	surgical	1	Not clear	0		0	0	0	NA	0
50	275025	RP	Drawz	2012	Cardiovascular risk assessment: addition of CKD and race to the Framingham equation	American Heart Journal	1	NA	Not reported	Not reported	"to evaluate whether the addition of CKD and race to the Framingham equation improves risk stratification"	randomized trial	5	Not reported	1	0	1	1	1	V,IV	1	NA	text	Information not explicitly reported	1	CVD: included coronary revascularization	0		0	0	0	0	0	0	1	0	1	1	Excluded: (surgery) coronary revascularization	surgical	0	mixed	0		0	0	0	NA	0
51	277034	RP	Duprez	2011	Vascular and cardiac functional and structural screening to identify risk of future morbid events: preliminary observations	Journal of the American Society of Hypertension	1	NA	2000	2008	"developed a screening program using noninvasive testing and a scoring system" ; "Framingham risk scores (FRS) were calculated using published algorithms" (not clear)	(prospective) cohort study	6	6	1	0	0	1	0	V	NA	NA	text and table	Baseline treatment	1	CVD : included coronary revascularization	0		1	1	0	0	1	0	0	1	NA	0		NA	NA	mixed	0		0	0	0	NA	0
52	277037	RP	Dutta	2013	Uric acid measurement improves prediction of cardiovascular mortality in later life	Journal of the American Geriatrics Society	1	NA	1981	2008	"estimate the risk prediction gain by adding uric acid measurements to the Framingham Cardiovascular Risk Score (FCRS)."	(prospective) cohort study	10	10	1	0	1	1	1	IV	0	1	text	Baseline treatment	0		0		0	1	0	0	0	0	0	0	NA	1	Excluded: diuretic use	other	NA	untreated	0		0	0	NA	NA	NA
53	276030	RP	Emerging Risk Factors Collaboration	2012	Lipid-related markers and cardiovascular disease prediction	JAMA	1	NA	1970	2006	"To determine whether adding information on apolipoprotein B and apolipoprotein A-I, lipoprotein(a), or lipoprotein-associated phospholipase A2 to total cholesterol and high-density lipoprotein cholesterol (HDL-C) improves cardiovascular disease (CVD) risk prediction."	(prospective) cohort study	10	10	1	0	1	0	1	D,IV	1	NA	table	Not clear	0		0		1	1	0	0	0	0	0	1	NA	0		NA	NA	mixed	0		0	0	NA	NA	NA
54	275053	RP	Erbel	2010	Coronary risk stratification, discrimination, and reclassification improvement based on quantification of subclinical coronary atherosclerosis: the Heinz Nixdorf Recall study	Journal of the American College of Cardiology	1	NA	2000	Not clear	"to determine net reclassification improvement (NRI) and improved risk prediction based on coronary artery calcification (CAC) scoring in comparison with traditional risk factors."	(prospective) cohort study	5	5	1	0	1	0	1	IV	1	NA	table	Baseline treatment	0		0		1	1	0	0	0	0	0	1	NA	0		NA	NA	mixed	0		0	0	NA	NA	NA
55	276036	RP	Erikssen	2004	Exercise testing of healthy men in a new perspective: from diagnosis to prognosis	European Heart Journal	1	NA	1972	1999	"compare the accuracy of CHD risk assessment based on classical risk factors with an assessment also based on multiple exercise test parameters"	(prospective) cohort study	Not reported	26	1	0	1	0	0	IV	1	NA	text	Baseline treatment	0		0		0	0	0	0	0	0	1	0	0	1	excluded: treated hypertension (hypertensive patients taking antihypertensive medication)	antihypertensive	NA	untreated	0		0	0	NA	NA	NA
56	400011	RP	Expert panel on detection, evaluation, and treatment of high blood cholesterol in adults	2002	Third Report of the National Cholesterol Education Program (NCEP) Expert Panel on Detection, Evaluation, and Treatment of High Blood Cholesterol in Adults (Adult Treatment Panel III) Final Report	Circulation	1	NA	Not reported	Not reported	Not clear	Not clear	10	Not reported	1	0	0	0	0	D	NA	NA	table	Information not explicitly reported	0		0		0	0	0	0	0	0	1	0	0	0		NA	NA	Not clear	0		0	0	NA	NA	NA
57	276042	RP	Faeh	2013	Population Specific and Up to Date Cardiovascular Risk Charts Can Be Efficiently Obtained with Record Linkage of Routine and Observational Data	PLoS ONE	1	NA	1983	2000	We aimed at comparing the original SCORE model (low-risk countries) with a recalibrated version of the original SCORE model and with a new model including coefficients for risk factors derived from our linked database.	medical records/database	10	Not clear	1	0	0	1	1	D,V	NA	NA	text	Information not explicitly reported	0		0		0	0	0	0	0	0	1	0	0	0		NA	NA	Not clear	0		0	0	0	NA	1
58	276054	RP	Ferrario	2005	Prediction of coronary events in a low incidence population. Assessing accuracy of the CUORE Cohort Study prediction equation	International Journal of Epidemiology	1	NA	1982	1998	"derive a 10-year coronary risk predictive equation for adult Italian men, and to assess its accuracy in comparison with the Framingham Heart Study (FHS) and PROCAM study equations"	(prospective) cohort study	10	14.6	1	1	1	1	1	D,V	NA	NA	text and table	Baseline treatment	1	Non-fatal coronary event: coronary revascularization	0		0	1	0	0	1	0	0	1	NA	0		NA	NA	mixed	0		0	0	0	NA	0
59	275074	RP	Fiscella	2009	Adding socioeconomic status to Framingham scoring to reduce disparities in coronary risk assessment	American Heart Journal	1	NA	1987	Not reported	"We evaluated (1) whether FRS systematically underestimates CHD risk for low-SES persons and (2) whether adding SES to FRS mitigates this bias. We examined model discrimination and calibration using data from the Atherosclerosis Risk in the Community (ARIC) Study8 and validated the model"	(prospective) cohort study	10	10	1	1	1	1	0	V,IV	0	1	text	Information not explicitly reported	0		0		0	0	0	0	0	0	1	0	0	0		NA	NA	Not clear	0		0	0	0	NA	0
60	276063	RP	Folsom	2003	Prediction of coronary heart disease in middle-aged adults with diabetes	Diabetes Care	1	NA	1987	1998	"To determine the 10-year probability of coronary heart disease (CHD) in diabetic adults and how well basic and novel risk factors predict CHD risk."	(prospective) cohort study	10	10.2	1	0	1	0	1	D,IV	1	NA	text	Information not explicitly reported	1	CHD: coronary revacularization	0		0	0	0	0	0	0	1	0	0	1	Excluded: (surgery) coronary revascularization	surgical	0	mixed	0		0	0	NA	NA	NA
61	276067	RP	Franks	2010	Including socioeconomic status in coronary heart disease risk estimation	Annals of Family Medicine	1	NA	1987	Not reported	"Second, we derived a method of incorporating SES into the National Cholesterol Education Program�s Detection, Evaluation and Treatment of High Blood Cholesterol in Adults (Adult Treatment Panel III) cholesterol treatment decision guidelines without revising the Framingham risk score or the framework of these treatment guidelines."	(prospective) cohort study	10	Not reported	1	0	1	1	0	D	NA	NA	text	Baseline treatment	0		0		0	0	0	0	0	0	1	0	0	0		NA	NA	Not clear	0		0	0	NA	NA	NA
62	276081	RP	Gaziano	2008	Laboratory-based versus non-laboratory-based method for assessment of cardiovascular disease risk: the NHANES I Follow-up Study cohort	Lancet	1	NA	1971	1992	"assessed if a risk prediction method that did not require any laboratory tests could be as accurate as one requiring laboratory information"	(prospective) cohort study	5	21	1	0	0	0	0	D	NA	NA	text and table	Baseline treatment	1	CVD: coronary revascularisation including coronary artery bypass grafting and percutaneous transluminal coronary angioplasty.	0		0	1	0	0	0	0	0	0	NA	0		NA	NA	mixed	0		0	0	NA	NA	NA
63	300018	RP	Glynn	2002	Development of predictive models for long-term cardiovascular risk associated with systolic and diastolic blood pressure	Hypertension	1	NA	1993	2000	"The goal of the present study was to develop cardiovascular risk prediction models based on blood pressure"	randomized trial	5	6.2	1	0	0	0	0	D	NA	NA	text and table	Baseline treatment	1	CVD: percutaneous transluminal coronary angioplasty, coronary artery bypass graft surgery	0		0	1	0	0	1	1	0	1	NA	1	Excluded: (surgical) percutaneous transluminal coronary angioplasty, coronary artery bypass graft surgery	surgical	0	mixed	0		0	0	NA	NA	NA
64	276117	RP	Hadaegh	2012	Electrocardiographic abnormalities improve classification of coronary heart disease risk in women: Tehran Lipid and Glucose Study	Atherosclerosis	1	NA	1999	2009	"To examine the added value of electrocardiogram (ECG) abnormalities beyond the Framingham risk score (FRS) in risk stratification for coronary heart disease (CHD)"	(prospective) cohort study	9	9.3	1	0	1	1	1	IV	0	1	text and table	Baseline treatment	0		0		0	1	0	0	0	0	0	0	NA	0		NA	NA	mixed	0		0	0	NA	NA	NA
65	277905	RP	Haluska	2010	Measurement of arterial distensibility and compliance to assess prognosis	Atherosclerosis	1	NA	2001	2008	"We therefore sought whether TAC and DC were predictive of outcome in a large, primary prevention cohort having a spectrum of cardiovascular risk."	(prospective) cohort study	10	7.3	1	0	1	1	0	IV	0	0	text and table	Baseline treatment	0		1	hypertension: included antihypertensive medication; hyperlipdemia: included lipid-lowering medication	1	1	0	0	0	0	0	1	NA	0		NA	NA	mixed	0		0	0	NA	NA	NA
66	277142	RP	Hamer	2009	Utility of C-reactive protein for cardiovascular risk stratification across three age groups in subjects without existing cardiovascular diseases	American Journal of Cardiology	1	NA	1998	2007	"to examine whether C-reactive protein (CRP) had predictive value beyond that of conventional risk factors,"	medical records/database	Not reported	7.1	1	0	1	1	1	V,IV	0	1	text and table	Baseline treatment	1	CVD: included coronary artery bypass surgery, percutaneous coronary angioplasty	0		1	1	0	0	1	0	0	1	NA	1	Excluded: (surgery) coronary artery bypass surgery, percutaneous coronary angioplasty	surgical	0	mixed	0		0	0	0	NA	0
67	275181	RP	Hippisley-Cox	2007	Derivation and validation of QRISK, a new cardiovascular disease risk score for the United Kingdom: prospective open cohort study	BMJ	1	NA	1995	2007	"To derive a new cardiovascular disease risk score (QRISK) for the United Kingdom and to validate its performance against the established Framingham cardiovascular disease algorithm and a newly developed Scottish score (ASSIGN)"	medical records/database	10	10	1	0	0	1	0	D,V	NA	NA	text and table	Baseline treatment	0		0		0	1	0	0	0	0	0	0	NA	0		NA	NA	mixed	0		0	0	1	0	0
68	276144	RP	Hippisley-Cox	2008	Performance of the QRISK cardiovascular risk prediction algorithm in an independent UK sample of patients from general practice: a validation study	Heart	1	NA	1995	2007	"To assess the performance of the QRISK score for predicting cardiovascular disease (CVD) in an independent UK sample from general practice and compare with the Framingham score."	medical records/database	10	10	0	0	0	1	0	V	NA	NA	text and table	Baseline treatment	0		0		1	1	0	0	0	0	0	1	NA	1	excluded: statins (at baseline)	lipid-lowering	NA	mixed	0		0	0	0	NA	0
69	276146	RP	Hippisley-Cox	2008	Predicting cardiovascular risk in England and Wales: prospective derivation and validation of QRISK2	BMJ	1	NA	1993	2008	"To develop and validate version two of the QRISK cardiovascular disease risk algorithm (QRISK2) to provide accurate estimates of cardiovascular risk in patients from different ethnic groups in England and Wales and to compare its performance with the modified version of Framingham score"	medical records/database	10	10	1	1	0	1	0	D,V	NA	NA	text and table	Baseline treatment	0		0		1	1	0	0	0	0	0	1	NA	1	excluded: stains (baseline)	lipid-lowering	NA	mixed	0		0	0	0	NA	0
70	275182	RP	Hippisley-Cox	2010	Derivation, validation, and evaluation of a new QRISK model to estimate lifetime risk of cardiovascular disease: cohort study using QResearch database	BMJ	1	NA	1994	2010	"To develop, validate, and evaluate a new QRISK model to estimate lifetime risk of cardiovascular disease"	medical records/database	lifetime	16	1	0	0	1	0	D,V	NA	NA	text	Baseline treatment	0		0		1	1	0	0	0	0	0	1	NA	1	excluded: stains (baseline)	lipid-lowering	NA	mixed	0		0	0	0	NA	0
71	300021	RP	Hoes	1993	Cardiovascular risk and all-cause mortality; a 12 year follow-up study in The Netherlands	European Journal of Epidemiology	1	NA	1975	1987	"risk functions predicting the 11.5 years probability of death were derived"	(prospective) cohort study	11.5	11.5	1	1	0	0	0	D	NA	NA	table	Baseline treatment	0		0		0	1	0	0	0	0	0	0	NA	0		NA	NA	mixed	0		0	0	NA	NA	NA
72	300022	RP	Houterman	2002	Predicting cardiovascular risk in the elderly in different European countries	European Heart Journal	1	NA	1958	1974	"to develop risk functions for coronary heart disease and cardiovascular disease mortality"	(prospective) cohort study	10	10	1	0	0	0	0	D	NA	NA	text and table	Not clear	0		0		0	1	0	0	0	0	0	0	NA	0		NA	NA	mixed	0		0	0	NA	NA	NA
73	276165	RP	Hsia	2010	Evaluation of the American Heart Association cardiovascular disease prevention guideline for women	Circulation. Cardiovascular Quality & Outcomes	1	NA	1993	Not reported	"To evaluate the new risk stratification scheme"	multiple (state in notes below)	10	7.8	0	0	0	1	0	V	NA	NA	text and table	Baseline treatment	0		0		0	0	0	0	1	1	0	0	NA	0		NA	NA	Not clear	0		0	0	0	NA	0
74	275203	RP	Hughes	2012	A multiple biomarker risk score for guiding clinical decisions using a decision curve approach	European Journal of Preventive Cardiology	1	NA	1991	Not reported	"assess this model�s performance"	(prospective) cohort study	10	Not reported	0	0	1	1	1	V,IV	0	1	text	Baseline treatment	1	CV event: included cardiac revascularization, CABG, angioplasty	0		0	0	0	0	0	0	1	0	1	1	excluded: cholesterol-lowering meds (baseline)	lipid-lowering	NA	mixed	0		0	0	0	NA	0
75	276168	RP	Hughes	2012	Genetic markers enhance coronary risk prediction in men: the MORGAM prospective cohorts	PLoS ONE	1	NA	Not reported	Not reported	"multilocus genetic risk score could refine CHD prediction beyond classic risk scores"	(Nested)case control/(Nested)case cohort	10	18	1	1	1	1	1	IV	0	1	text and table	Baseline treatment	1	CHD: included revascularization	0		1	1	0	0	0	0	0	1	NA	0		NA	NA	mixed	0		0	0	NA	NA	NA
76	275204	RP	Humphries	2007	Candidate gene genotypes, along with conventional risk factor assessment, improve estimation of coronary heart disease risk in healthy UK men	Clinical Chemistry	1	NA	Not reported	2005	We evaluated and compared ROC curves based on combinations of genotypes, CRFs, and previously demonstrated genotype�CRF interactions	(prospective) cohort study	10	10.8	1	0	1	0	1	IV	1	NA	text	Treatment during follow-up	1	CHD: included revascularization	0		0	0	0	0	1	0	0	0	NA	1	excluded: regular aspirin or anticoagulant use	other	NA	Not clear	1	# incident coronary revascularizations given (part of outcome definition)	0	0	NA	NA	NA
77	276170	RP	Hurley	2010	Prediction of cardiovascular death in racial/ethnic minorities using Framingham risk factors	Circulation. Cardiovascular Quality & Outcomes	1	NA	1988	2006	"This study was designed to assess the ability of Framingham risk factors to predict cardiovascular death in whites compared with Latinos and African Americans"	medical records/database	10	Not clear	0	0	0	1	0	D	NA	NA	text and table	Not clear	0		0		1	0	0	0	0	0	0	0	NA	0		NA	NA	mixed	0		0	0	NA	NA	NA
78	277175	RP	Iqbal	2013	Reclassification of cardiovascular risk in patients with normal myocardial perfusion imaging using heart rate response to vasodilator stress	American Journal of Cardiology	1	NA	Not reported	2011	"whether the addition of HRR to adenosine or regadenoson to traditional risk stratification in patients with normal MPI findings improves risk stratification."	medical records/database	10	Not clear	0	0	1	1	1	IV	0	1	text and table	Baseline treatment	0		0		1	1	1	0	1	1	0	1	NA	0		NA	NA	mixed	0		0	0	NA	NA	NA
79	275214	RP	Jalal	2012	C-reactive protein as a predictor of cardiovascular events in elderly patients with chronic kidney disease	Journal of Nephrology	1	NA	2001	2007	Prognostic value of CRP: "tested the hypothesis that elevated serum hs- CRP levels are associated with increased risk of cardiovascular events in elderly patients with CKD and kidney disease progression."	(prospective) cohort study	4	4	0	0	1	1	1	V,IV	0	Not reported	text and table	Baseline treatment	0		1	History of hypertension: defined as treatment with antihypertensive medications, systolic blood pressure ? 140 mmHg, diastolic blood pressure ? 90 mmHg measured according to JNC VII guidelines (not clear whether AND or OR)	1	0	1	0	0	0	0	1	NA	0		NA	NA	mixed	0		0	0	0	NA	0
80	275216	RP	Jimenez-Corona	2009	Applicability of Framingham risk equations for studying a low-income Mexican population. [Spanish]	Salud Publica de Mexico	1	NA	1989	2000	"evaluated the accuracy of some of the Framingham risk equations"	(prospective) cohort study	10	9.8	0	0	0	1	0	V	NA	NA	text	Baseline treatment	0		0		0	0	0	0	0	0	1	0	1	0		NA	NA	Not clear	0		0	0	0	NA	0
81	276198	RP	Kang	2012	Metabolic Syndrome versus Framingham Risk Score for Association of Self-Reported Coronary Heart Disease: The 2005 Korean Health and Nutrition Examination Survey	Diabetes & Metabolism Journal	1	NA	2005	2005	"predictability of MetS vs. FRS for CHD in Korea."	other	Not clear	0	1	0	0	1	0	V	NA	NA	text and table	Baseline treatment	0		1	MetS: included anti-hypertensive medication	1	1	0	0	0	0	0	1	NA	0		NA	NA	mixed	0		0	0	0	NA	0
82	276209	RP	Kathiresan	2008	Polymorphisms associated with cholesterol and risk of cardiovascular events	New England Journal of Medicine	1	NA	1991	2003	"evaluate the ability of a panel of validated lipid-modulating SNPs to predict a first cardiovascular even"	(prospective) cohort study	10	10.6	1	0	1	0	1	D,IV	1	NA	text and table	Baseline treatment	0		0		1	1	0	0	0	0	0	1	NA	0		NA	NA	mixed	0		0	0	NA	NA	NA
83	275250	RP	Khalili	2012	Clinical usefulness of the Framingham cardiovascular risk profile beyond its statistical performance: the Tehran Lipid and Glucose Study	American Journal of Epidemiology	1	NA	1999	2009	"consider the 10-year predictive ability, based on the original FRF which uses 10-year risk"	(prospective) cohort study	10	9.3	0	0	0	1	0	V	NA	NA	text and table	Baseline treatment	0		0		0	1	0	0	0	0	0	0	NA	0		NA	NA	mixed	0		0	0	0	NA	0
84	300026	RP	Knuiman	1997	Prediction of coronary heart disease mortality in Busselton, Western Australia: an evaluation of the Framingham, national health epidemiologic follow up study, and WHO ERICA risk scores	Journal of Epidemiology & Community Health	1	NA	1966	1994	"to develop scores predicting the risk of CHD death within 10 years for men and women. The predictive performance of these scores is compared with those scores developed from the Framingham study and the national health epidemiologic follow up study (NHEFS) and the ERICA project."	(prospective) cohort study	10	10	1	0	0	1	0	D,V	NA	NA	text	Information not explicitly reported	0		0		0	0	0	0	0	0	1	0	0	0		NA	NA	Not clear	0		0	0	0	NA	0
85	300027	RP	Knuiman	1998	Multivariate risk estimation for coronary heart disease: the Busselton Health Study	Australian and New Zealand Journal of Public Health	1	NA	1966	1981	"develop a multivariate risk scoring system for CHD"	(prospective) cohort study	10	Not clear	1	1	0	0	0	D	NA	NA	text and table	Baseline treatment	0		0		0	1	0	0	0	0	0	0	NA	0		NA	NA	mixed	0		0	0	NA	NA	NA
86	277257	RP	Koizumi	2005	Multivariate risk estimation for coronary heart disease: the Busselton Health Study	Journal of Atherosclerosis & Thrombosis	1	NA	1989	1994	"treat medicat intervention therap drug dose prescri undergo underwent anti hypertensive statin lowering polypill aspirin inhibitor ARB angiotensin blocker thiazide diuretic CABG bypass surg oral agonist dilator revascularization"	(prospective) cohort study	Not reported	5	0	0	0	1	0	V	NA	NA	text	Baseline treatment	1	CHD: CABG, PTCA	0		1	0	0	1	0	0	0	1	NA	0		NA	NA	mixed	0		0	0	0	NA	0
87	277258	RP	Koller	2007	Validity of the Framingham point scores in the elderly: results from the Rotterdam study	American Heart Journal	1	NA	1990	2006	"to validate the FPS"	(prospective) cohort study	10	12.9	0	0	0	1	0	V	NA	NA	text and table	Baseline treatment	0		0		0	1	0	0	0	0	0	0	NA	0		NA	NA	mixed	0		0	0	0	NA	0
88	275268	RP	Koller	2012	Development and validation of a coronary risk prediction model for older U.S. and European persons in the cardiovascular health study and the Rotterdam Study	Annals of Internal Medicine	1	NA	1989	2007	"To develop a sex-specific CHD risk prediction model for older adults that accounts for competing risks for death."	multiple (state in notes below)	10	10	1	0	0	1	0	D+V	NA	NA	text and table	Baseline treatment	0		0		0	1	0	0	0	0	0	0	NA	1	excluded: (surgical) percutaneous of surgical coronary revascularization, carotid endarterectomy	surgical	1	mixed	0		0	0	1	0	0
89	300028	RP	L' Italien	2000	The cardiovascular event reduction tool (CERT)--a simplified cardiac risk prediction model developed from the West of Scotland Coronary Prevention Study (WOSCOPS)	American Journal of Cardiology	1	NA	Not reported	Not reported	"to develop a risk-benefit prediction model from the actual observed primary event reduction seen in the trial"	randomized trial	5	Not reported	1	0	0	0	0	D	NA	NA	text and table	Baseline treatment	0		0		1	0	0	0	0	0	0	0	NA	0		NA	NA	mixed	0		0	0	NA	NA	NA
90	300030	RP	Laurier	1994	Estimation of CHD risk in a French working population using a modified Framingham model. The PCV-METRA Group	Journal of Clinical Epidemiology	1	NA	1989	Not reported	Validation of Framingham Anderson and the PPS Ducimetiere model	(prospective) cohort study	5	Not clear	0	0	0	1	0	V	NA	NA	text	Information not explicitly reported	0		0		0	0	0	0	0	0	1	0	0	0		NA	NA	mixed	0		0	0	0	NA	0
91	276285	RP	Lee	2006	Prediction of coronary heart disease in a population with high prevalence of diabetes and albuminuria: the Strong Heart Study	Circulation	1	NA	1989	2001	"presents equations for the prediction of coronary heart disease (CHD) in a population with high rates of diabetes and albuminuria"	(prospective) cohort study	10	12	1	1	0	0	0	D	NA	NA	text and table	Baseline treatment	0		1	hypertension: Hypertension was classified into 3 categories according to the Seventh Report of the Joint National Committee on Detection, Evaluation, and Treatment of High Blood Pressure criteria6: normal (SBP 120 mm Hg and DBP 80 mm Hg, not on antihypertensive medication), prehypertension (SBP 120 to 139 mm Hg or DBP 80 to 89 mm Hg, not on antihypertensive medication), and hypertension (SBP 140 …	0	0	0	0	0	0	1	0	1	0		NA	NA	mixed	0		0	0	NA	NA	NA
92	277298	RP	Lee	2008	The metabolic syndrome and mortality: the Singapore Cardiovascular Cohort Study	Clinical Endocrinology	1	NA	1982	2004	validation of Framingham	(prospective) cohort study	Not reported	12	0	0	0	1	0	V	NA	NA	text	Information not explicitly reported	0		1	Metabolic syndrome: included elevated blood pressure (partly defined by use of antihypertensive treatments)	0	0	0	0	0	0	1	0	0	0		NA	NA	Not clear	0		0	0	0	NA	0
93	277314	RP	Lindman	2007	The ability of the SCORE high-risk model to predict 10-year cardiovascular disease mortality in Norway	European Journal of Cardiovascular Prevention & Rehabilitation	1	NA	1985	2003	"evaluate the predictive accuracy of the Systematic Coronary Risk Evaluation (SCORE) project high-risk function in Norway."	(prospective) cohort study	10	10	0	0	0	1	0	V	NA	NA	text and table	Not clear	0		0		0	1	0	0	0	0	0	0	NA	1	Excluded: use of bp-lowering mdeication or nitroglycerine (nitrates)	antihypertensive and other	NA	untreated	0		0	0	0	NA	0
94	400003	RP	Lumley	2002	A stroke prediction score in the elderly: validation and Web-based application	Journal of Clinical Epidemiology	1	NA	1989	1995	"The objective of this study was to construct a prediction model for predicting stroke in an elderly U.S. population, and to assess the accuracy in this population of other previously published prediction models."	(prospective) cohort study	5	6.3	1	1	0	1	0	D,V	NA	NA	text and table	Baseline treatment	1	CHD: included CABG and angioplasty	0		0	1	0	0	0	0	0	0	NA	0		NA	NA	mixed	0		0	0	0	NA	0
95	277331	RP	Macfarlane	2007	The value of the electrocardiogram in risk assessment in primary prevention: Experience from the West of Scotland Coronary Prevention Study	Journal of Electrocardiology	1	NA	Not reported	Not reported	"A simple ECG-based risk prediction equation for fatal and nonfatal MI is introduced."	randomized trial	3.5	4.9	1	0	0	0	0	D	NA	NA	text and table	Baseline treatment	0		0		1	0	0	0	0	0	0	0	NA	0		NA	NA	mixed	0		0	0	NA	NA	NA
96	275330	RP	Mainous	2007	A coronary heart disease risk score based on patient-reported information	American Journal of Cardiology	1	NA	1987	1998	"To develop a simple, patient self-report� based coronary heart disease (CHD) risk score"	(prospective) cohort study	10	Not reported	1	0	0	1	0	D,V	NA	NA	table	Baseline treatment	Not clear		0		0	1	0	0	0	0	0	0	NA	0		NA	NA	mixed	0		0	0	0	NA	0
97	276317	RP	Mainous	2008	Importance of a patient&#039;s personal health history on assessments of future risk of coronary heart disease	Journal of the American Board of Family Medicine	1	NA	1986	2001	"to evaluate whether accounting for previous Framingham Risk Scores (FRSs) improves the predictive ability of a current FRS"	(prospective) cohort study	6	12	1	0	1	1	1	V,IV	0	1	text and table	Baseline treatment	Not clear		0		0	1	0	0	0	0	0	0	NA	0		NA	NA	mixed	0		0	0	0	NA	0
98	275336	RP	Manickam	2011	Comparative prognostic utility of conventional and novel lipid parameters for cardiovascular disease risk prediction: do novel lipid parameters offer an advantage?	Journal of Clinical Lipidology	1	NA	Not reported	Not reported	"examine the incremental value of novel lipid parameters over traditional cardiovascular risk factors in estimating cardiac risk."	(prospective) cohort study	6.5	6.5	1	0	0	0	1	IV	1	NA	text and table	Baseline treatment	1	CHD: included coronary revascularization	0		1	0	0	0	0	0	0	0	NA	0		NA	NA	mixed	0		0	0	NA	NA	NA
99	276321	RP	Mannan	2010	Framingham risk prediction equations for incidence of cardiovascular disease using detailed measures for smoking	Heart International	1	NA	1988	Not reported	"Risk equations will be developed incorporating the effect of pack-years, time since quitting, and combined effects of intensity and duration of smoking,"	(prospective) cohort study	Not clear	Not clear	1	0	1	0	1	D,IV	1	NA	text	Information not explicitly reported	0		0		0	0	0	0	0	0	1	0	1	0		NA	NA	mixed	0		0	0	NA	NA	NA
100	275339	RP	Mannan	2011	Age at quitting smoking as a predictor of risk of cardiovascular disease incidence independent of smoking status, time since quitting and pack-years	BMC Research Notes	1	NA	1988	Not reported	"The aim of this study was to determine whether the risk of CVD events varied according to age at quitting after taking into account current smoking status,"	(prospective) cohort study	Not clear	Not clear	1	0	1	0	1	D,IV	1	NA	text	Information not explicitly reported	0		0		0	0	0	0	0	0	1	0	1	0		NA	NA	mixed	0		0	0	NA	NA	NA
101	300037	RP	Marrugat	2003	An adaptation of the Framingham coronary heart disease risk function to European Mediterranean areas	Journal of Epidemiology & Community Health	1	NA	1988	1997	"To determine whether the Framingham function accurately predicts the 10 year risk of coronary disease and to adapt this predictive method to the characteristics of a Spanish population"	(prospective) cohort study	10	9	0	0	0	1	0	V	NA	NA	text and table	Baseline treatment	0		1	Hypertension: included antihypertensive medication	0	0	0	0	0	0	1	0	0	0		NA	NA	Not clear	0		0	0	0	NA	0
102	277353	RP	Marrugat	2007	Validity of an adaptation of the Framingham cardiovascular risk function: The VERIFICA study	Journal of Epidemiology & Community Health	1	NA	1995	Not reported	"To assess the reliability and accuracy of the Framingham coronary heart disease (CHD) risk function adapted by the Registre Giron?� del Cor (REGICOR) investigators in Spain."	(prospective) cohort study	5	5	1	0	0	1	0	D,V	NA	NA	text and table	Baseline treatment	0		1	Hypertension: included antihypertensive medication	1	1	0	0	0	0	0	1	NA	0		NA	NA	mixed	0		0	0	0	NA	0
103	277372	RP	McGeechan	2008	Risk prediction of coronary heart disease based on retinal vascular caliber (from the Atherosclerosis Risk In Communities [ARIC] Study)	American Journal of Cardiology	1	NA	1993	2003	"Whether these signs add to the prediction of CHD over and above the Framingham risk score in people (n 9,155) without diabetes selected from the ARIC Study was investigated.	(prospective) cohort study	10	8.8	1	0	1	1	1	V,IV	0	0	text and table	Baseline treatment	1	CHD included: myocardial revascularization (e.g., coronary angioplasty or coronary artery bypass graft surgery)	0		0	1	0	0	0	0	0	0	NA	1	excluded: surgical (revsacularization)	surgical	0	mixed	0		0	0	0	NA	0
104	276342	RP	McGorrian	2011	Estimating modifiable coronary heart disease risk in multiple regions of the world: the INTERHEART Modifiable Risk Score	European Heart Journal	1	NA	Not reported	Not reported	"derive and validate a new score for myocardial infarction"	multiple (state in notes below)	3.25	3.25	1	1	0	1	0	D+V	NA	NA	text	Information not explicitly reported	1	CHD: included revascularization	0		0	0	0	0	0	0	1	0	0	0		NA	NA	Not clear	0		0	0	0	NA	0
105	300040	RP	McNeil	2001	A model for predicting the future incidence of coronary heart disease within percentiles of coronary heart disease risk	Journal of Cardiovascular Risk	1	NA	1973	1995	"present a mathematical model of primary coronary heart disease prevention"	multiple (state in notes below)	6	6	1	0	0	0	0	D	NA	NA	text	Information not explicitly reported	0		0		0	0	0	0	0	0	1	0	0	0		NA	NA	Not clear	0		0	0	NA	NA	NA
106	276349	RP	Melander	2009	Novel and conventional biomarkers for prediction of incident cardiovascular events in the community	JAMA	1	NA	1991	2006	"To evaluate the utility of contemporary biomarkers for predicting cardiovascular risk when added to conventional risk factors"	(prospective) cohort study	10	12.8	1	0	1	0	1	IV	1	NA	text and table	Not clear	0		1	Hypertension: included antihypertensive medication	0	1	0	0	0	0	0	0	NA	0		NA	NA	mixed	0		0	0	NA	NA	NA
107	277382	RP	Merry	2012	Risk prediction of incident coronary heart disease in The Netherlands: re-estimation and improvement of the SCORE risk function	European Journal of Preventive Cardiology	1	NA	1987	2003	"to evaluate changes that may improve risk prediction after re-estimation; and to compare the performance of the resulting CAREMA risk function with that of existing risk scores. Methods and results: The cohort consisted of 21,148"	(prospective) cohort study	10	10.9	1	0	1	1	1	D,V,IV	1	NA	text	Baseline treatment	1	CHD included: percutaneous transluminal coronary angioplasty, or coronary artery bypass grafting	0		1	1	0	0	0	0	0	1	NA	0		NA	NA	mixed	0		0	0	0	NA	0
108	275374	RP	Mitchel	2010	Arterial stiffness and cardiovascular events: the Framingham Heart Study	Circulation	1	NA	1998	2007	"assessed relations of a comprehensive panel of stiffness measures to prognosis in the community"	(prospective) cohort study	8	8	1	0	1	0	1	IV	1	NA	text and table	Baseline treatment	0		0		0	1	0	0	0	0	0	0	NA	0		NA	NA	mixed	0		0	0	NA	NA	NA
109	277394	RP	Mohammadreza	2012	Prognostic significance of the complex "Visceral Adiposity Index" vs. simple anthropometric measures: Tehran lipid and glucose study	Cardiovascular Diabetology	1	NA	1999	2009	"examined if VAI would improve CVD prediction currently made by multivariate algorithms"	(prospective) cohort study	Not reported	9	1	0	1	0	1	IV	1	NA	text and table	Baseline treatment	0		0		1	1	0	0	0	0	0	1	NA	0		NA	NA	mixed	0		0	0	NA	NA	NA
110	275380	RP	Mohlenkamp	2011	Coronary artery calcium score improves cardiovascular risk prediction in persons without indication for statin therapy	Atherosclerosis	1	NA	2000	2008	"we explored the potential value of CAC for risk assessment in lower risk persons"	(prospective) cohort study	5	8	1	1	1	0	1	IV	1	NA	text and table	Baseline treatment	1	CVD: included coronary revascularization	0		1	1	0	0	1	0	0	1	NA	1	excluded: (surgical) revascularization AND statin use at baseline	lipid-lowering and surgical	0	mixed	0		0	0	NA	NA	NA
111	277397	RP	Mohlenkamp	2011	Quantification of coronary atherosclerosis and inflammation to predict coronary events and all-cause mortality	Journal of the American College of Cardiology	1	NA	2000	Not reported	"whether the evaluation of the combined presence of coronary artery calcium (CAC) and high-sensitivity C-reactive protein (hsCRP) improves discrimination and stratification of hard coronary events and all-cause mortality in the general population"	(prospective) cohort study	5	5	1	0	1	0	1	IV	1	NA	text and table	Not clear	0		0		1	1	0	0	0	0	0	1	NA	1	excluded: (surgical) revascularization	surgical	1	mixed	0		0	0	NA	NA	NA
112	400004	RP	Moons	2002	Prediction of stroke in the general population in Europe (EUROSTROKE): Is there a role for fibrinogen and electrocardiography?	Journal of Epidemiology & Community Health	1	NA	1979	Not reported	"we determined the added value of fibrinogen level and electrocardiogram (ECG) characteristics to these established correlates for the classification of subjects in low, medium and high risk categories. We aimed to define an easily applicable scoring or prediction rule that can be used by physicians as a screening tool to early estimate the risk of future stroke in men."	(Nested)case control/(Nested)case cohort	7	7.3	1	1	1	0	1	D,IV	1	NA	text	Baseline treatment	0		1	history of hypertension = antihypertensive med use; current hypertension: included antihypertensive medication	0	1	0	0	0	0	0	0	NA	0		NA	NA	mixed	0		0	0	NA	NA	NA
113	276374	RP	Mora	2005	Enhanced risk assessment in asymptomatic individuals with exercise testing and Framingham risk scores	Circulation	1	NA	1972	1995	"We hypothesized that risk prediction could be improved with 2 non-ECG exercise test measures, exercise capacity (metabolic equivalents, or METs) and heart rate recovery (HRR)"	(prospective) cohort study	20	20	1	0	1	1	0	IV	0	1	text	Baseline treatment	0		1	hypertension: included treatment for hypertension	0	1	0	0	0	0	0	0	NA	0		NA	NA	mixed	0		0	0	NA	NA	NA
114	276379	RP	Morrison	2007	Prediction of coronary heart disease risk using a genetic risk score: the Atherosclerosis Risk in Communities Study	American Journal of Epidemiology	1	NA	1986	2001	"assessed whether the GRS plus traditional risk factors predict CHD better than traditional risk factors alone."	(prospective) cohort study	13	13	1	0	1	0	1	IV	1	NA	text and table	Baseline treatment	0		0		0	1	0	0	0	0	0	0	NA	0		NA	NA	mixed	0		0	0	NA	NA	NA
115	276386	RP	Murphy	2011	Performance of current guidelines for coronary heart disease prevention: optimal use of the Framingham-based risk assessment	Atherosclerosis	1	NA	1987	2002	"We sought to assess the performance of FRS"	(prospective) cohort study	10	14	0	0	0	1	0	V	NA	NA	text and table	Baseline treatment	1	CHD: included prior coronary artery bypass surgery or angioplasty	0		1	1	0	0	0	0	0	1	NA	1	excluded: (surgical) CABG/angioplasty	surgical	0	mixed	0		0	0	0	NA	0
116	275398	RP	Murphy	2012	Ankle-brachial index and cardiovascular risk prediction: an analysis of 11,594 individuals with 10-year follow-up	Atherosclerosis	1	NA	1987	2002	"examine claims that ABI can improve risk prediction for hard cardiovascular disease events"	(prospective) cohort study	10	14	1	0	1	0	1	IV	1	NA	text and table	Baseline treatment	1	CHD: included prior coronary artery bypass surgery or angioplasty	0		1	1	0	0	0	0	0	1	NA	1	excluded: (surgical) CABG/angioplasty	surgical	0	mixed	0		0	0	NA	NA	NA
117	275407	RP	Nambi	2010	Carotid Intima-Media Thickness and Presence or Absence of Plaque Improves Prediction of Coronary Heart Disease Risk	Journal of the American College of Cardiology	1	NA	1987	2005	"whether carotid intima-media thickness (CIMT) and the presence or absence of plaque improved coronary heart disease (CHD) risk prediction when added to traditional risk factors (TRF)."	(prospective) cohort study	10	15.1	1	0	1	0	1	IV	0	1	text and table	Both baseline and during follow-up	1	CH: included coronary revascularization	0		1	1	1	0	1	0	0	1	NA	1	excluded: (surgical) coronary revascularization	surgical	0	mixed	1	"Over a mean follow-up period of 15.1 years ...there were ... 688 coronary revascularizations..."	0	0	NA	NA	NA
118	275406	RP	Nambi	2012	Common carotid artery intimamedia thickness is as good as carotid intimamedia thickness of all carotid artery segments in improving prediction of coronary heart disease risk in the Atherosclerosis Risk in Communities (ARIC) study	European Heart Journal	1	NA	1987	2005	"whether adding CCA-IMT and plaque is as good as adding A-CIMT and plaque to TRF in improving CHD risk prediction."	(prospective) cohort study	10	15.1	1	0	1	0	1	IV	0	1	text and table	Both baseline and during follow-up	1	CH: included coronary revascularization	0		1	1	1	0	1	0	0	1	NA	1	excluded: (surgical) coronary revascularization	surgical	0	mixed	1	"Over a mean follow-up period of 15.1 years ...there were ... 658 coronary revascularizations..."	0	0	NA	NA	NA
119	277414	RP	Nambi	2012	The 9p21 genetic variant is additive to carotid intima media thickness and plaque in improving coronary heart disease risk prediction in white participants of the Atherosclerosis Risk in Communities (ARIC) Study	Atherosclerosis	1	NA	1987	2004	"whether CIMT/plaque information together with 9p21 further improves CHD risk prediction"	(prospective) cohort study	10	14.7	1	0	1	0	1	IV	0	1	text and table	Both baseline and during follow-up	1	CH: included coronary revascularization	0		1	1	0	0	1	0	0	1	NA	1	excluded: (surgical) coronary revascularization	surgical	0	mixed	1	"Over a mean follow-up of 14.7 years ...there were ... 545 coronary revascularizations..."	0	0	NA	NA	NA
120	276406	RP	Nelson	2010	Prediction of cardiovascular events in subjects in the second Australian National Blood Pressure study	Hypertension	1	NA	1995	2001	"to compare outcome predictions using the Framingham, Pocock, and Dubbo risk equations"	randomized trial	5	4.1	0	0	0	1	0	V	NA	NA	text	Information not explicitly reported	0		0		0	0	0	0	0	0	1	0	1	0		NA	NA	Not clear	0		0	0	0	NA	0
121	275412	RP	Nelson	2012	A score for the prediction of cardiovascular events in the hypertensive aged	American Journal of Hypertension	1	NA	1995	2001	"to develop a cardiovascular risk equation"	randomized trial	Not reported	4.1	1	1	0	1	0	D+V	NA	NA	text and table	Not clear	0		0		1	1	1	0	0	0	0	1	NA	1	Excluded: (surgical) CABG, coronary angioplasty	surgical	1	mixed	0		0	0	0	NA	0
122	275420	RP	Nielsen	2010	Distribution, size, shape, growth potential and extent of abdominal aortic calcified deposits predict mortality in postmenopausal women	BMC Cardiovascular Disorders	1	NA	1992	2001	"We evaluated whether each risk included in the composite MACD marker persisted after correction for generalized risk assessments used in the SCORE card [16], the Framingham score [17] or individual risk factors, such as smoking, cholesterol or triglycerides levels."	(prospective) cohort study	8.5	8.5	1	0	1	0	0	IV	1	NA	text	Information not explicitly reported	0		0		0	0	0	0	0	0	1	0	1	0		NA	NA	Not clear	0		0	0	NA	NA	NA
123	276417	RP	Noda	2010	Prediction of myocardial infarction using coronary risk scores among Japanese male workers: 3M Study	Journal of Atherosclerosis & Thrombosis	1	NA	1994	2000	"We evaluated whether each risk included in the composite MACD marker persisted after correction for generalized risk assessments used in the SCORE card [16], the Framingham score [17] or individual risk factors, such as smoking, cholesterol or triglycerides levels."	(Nested)case control/(Nested)case cohort	1	3	1	0	0	0	0	D	NA	NA	text and table	Baseline treatment	0		1	high blood pressure: included "medication use" ; high LDL cholesterol: included "medication use"	1	1	0	0	0	0	0	1	NA	0		NA	NA	Not clear	0		0	0	NA	NA	NA
124	277438	RP	Nordestgaard	2010	Risk factors for near-term myocardial infarction in apparently healthy men and women	Clinical Chemistry	1	NA	2003	Not reported	"We evaluated established cardiovascular risk factors and putative circulating biomarkers as predictors for MI within 4 years of measurement."	(Nested)case control/(Nested)case cohort	4	4	1	0	1	0	1	IV	1	NA	text and table	Baseline treatment	0		1	blood pressure (categorical): included antihypertensive medication use within highest category	1	1	0	0	1	1	0	1	NA	0		NA	NA	mixed	0		0	0	NA	NA	NA
125	275425	RP	Novo	2010	Asymptomatic carotid lesions add to cardiovascular risk prediction	European Journal of Cardiovascular Prevention & Rehabilitation	1	NA	Not reported	Not reported	"To show that subclinical atherosclerosis (subclinical-ATS) of carotid arteries [intima�media thickness (IMT) or asymptomatic carotid plaque (ACP)], may provide additional information for risk stratification,"	(prospective) cohort study	10	9.84	1	0	1	0	0	IV	1	NA	text	Both baseline and during follow-up	1	CVD: included surgical revascularization	1	hypertension: included antihypertensive medication	1	1	0	0	1	0	0	1	NA	1	excluded: |(surgical) revascularization	surgical	0	mixed	1	# incident coronary revascularizations given (part of outcome definition)	0	0	NA	NA	NA
126	277440	RP	Nozaki	2009	Significance of a multiple biomarkers strategy including endothelial dysfunction to improve risk stratification for cardiovascular events in patients at high risk for coronary heart disease	Journal of the American College of Cardiology	1	NA	2003	2008	"We investigated whether a multiple biomarkers strategy that includes plasma levels of endothelium-derived microparticles (EMP), reflecting endothelial dysfunction, can improve prediction of future cardiovascular events in patients at high risk for coronary heart disease (CHD)."	(prospective) cohort study	Not reported	3	1	1	1	1	1	V,IV	0	0	text and table	Both baseline and during follow-up	1	CHD: included coronary revascularization	1	hypertension: included antihypertensive medication; dyslipidemia: included lipid-lowering medication	1	1	0	0	1	0	0	1	NA	1	Excluded: (surgical) Patients with severe valvular heart disease requiring surgical intervention within 1 month	surgical	0	mixed	1	# incident coronary revascularizations given (part of outcome definition)	0	0	0	NA	0
127	275430	RP	Oksala	2013	Complementary prediction of cardiovascular events by estimated apo- and lipoprotein concentrations in the working age population. The Health 2000 Study	Annals of Medicine	1	NA	2000	2009	"analyzed the eff ect and value of the EFW measures in the prediction of incident non-fatal cardiovascular events and long-term cardiovascular mortality."	(prospective) cohort study	Not reported	7.8	1	0	1	0	1	IV	1	NA	text	Baseline treatment	1	CV events: included percutaneous endovascular procedures, and arterial bypass procedures	1	hypertension: included antihypertensive medication	1	0	0	0	1	0	0	1	NA	0		NA	NA	mixed	0		0	0	NA	NA	NA
128	275436	RP	Olsen	2011	Changes in subclinical organ damage vs. in Framingham risk score for assessing cardiovascular risk reduction during continued antihypertensive treatment: a LIFE substudy	Journal of Hypertension	1	NA	Not reported	Not reported	"we wanted to test whether SOD after 1 year of antihypertensive treatment added more to prediction of the composite cardiovascular endpoint (CEP) of cardiovascular death, nonfatal myocardial infarction and stroke than Framingham risk score (FRS) after 1 year of antihypertensive treatment after adjusting for known cardiovascular disease, baseline FRS, baseline SOD and treatment allocation."	randomized trial	Not reported	4	1	0	1	0	1	IV	1	NA	text and table	Baseline treatment	0		1	History of CVD: included rescularization or periheral arterial angioplasty	0	1	0	0	0	0	0	0	NA	0		NA	NA	treated	0		0	0	NA	NA	NA
129	275452	RP	Pandya	2011	A comparative assessment of non-laboratory-based versus commonly used laboratory-based cardiovascular disease risk scores in the NHANES III population	PLoS ONE	1	NA	1988	2006	"assess the exchangeability of the non-laboratory-based risk score to four commonly used laboratory-based scores (Framingham CVD [2008, 1991 versions], and Systematic COronary Risk Evaluation [SCORE] for low and high risk settings) in an external validation population."	(prospective) cohort study	10	10	0	0	0	1	0	V	NA	NA	text and table	Not clear	1	"coronary bypass, percutaneous transluminal coronary angioplasty"	0		0	1	0	0	0	0	0	0	NA	0		NA	NA	mixed	0		0	0	0	NA	0
130	275464	RP	Paynter	2009	Cardiovascular disease risk prediction with and without knowledge of genetic variation at chromosome 9p21.3	Annals of Internal Medicine	1	NA	1992	2004	"To determine whether knowledge of variation at chromosome 9p21.3 provides predictive information beyond that from other readily available risk factors."	randomized trial	10	10.2	1	0	1	1	1	IV	0	1	text and table	Baseline treatment	1	CVD: included coronary revascularization	0		0	1	0	0	0	0	0	0	NA	0		NA	NA	mixed	0		0	0	NA	NA	NA
131	400005	RP	Paynter	2010	Association between a Literature-Based Genetic Risk Score and Cardiovascular Events in 19,313 Women	JAMA	1	NA	Not reported	Not reported	"predictive ability of a literature-based genetic risk score for CVD"	(prospective) cohort study	10	12.3	1	0	1	0	1	IV	0	1	text and table	Both baseline and during follow-up	1	CVD: included coronary revascularization	0		0	0	0	0	1	0	0	0	NA	0		NA	NA	mixed	1	# incident coronary revascularizations given (part of outcome definition)	0	0	NA	NA	NA
132	275465	RP	Paynter	2011	Cardiovascular risk prediction in diabetic men and women using hemoglobin A1c vs diabetes as a high-risk equivalent	Archives of Internal Medicine	1	NA	Not reported	Not reported	"whether models that include hemoglobin A1c (HbA1c) levels only for diabetic patients improve the ability to predict cardiovascular disease (CVD) risk compared with the currently recommended classification of diabetes as a cardiovascular risk equivalent."	randomized trial	10	11.8	1	0	1	0	1	IV	1	NA	text	Information not explicitly reported	1	CVD: included coronary revascularization	0		0	0	0	0	0	0	1	0	1	0		NA	NA	mixed	0		0	0	NA	NA	NA
133	276451	RP	Pencina	2009	Predicting the 30-year risk of cardiovascular disease: the framingham heart study	Circulation	1	NA	1971	2007	"we develop a tool for estimating 30-year risk of hard CVD events among individuals free of the condition at baseline."	(prospective) cohort study	30	32	1	0	0	0	0	D	NA	NA	text and table	Baseline treatment	0		0		0	1	0	0	0	0	0	0	NA	0		NA	NA	mixed	0		0	0	NA	NA	NA
134	275482	RP	Petersson	2009	A consultation-based method is equal to SCORE and an extensive laboratory-based method in predicting risk of future cardiovascular disease	European Journal of Cardiovascular Prevention & Rehabilitation	1	NA	1989	2006	"to compare a non-laboratory, consultation-based risk method that uses information easily obtained at one consultation in primary healthcare to the established SCORE algorithm in predicting CVD risk in a defined population. Furthermore, we also explored the additional value of a third risk model including several laboratory analyses covering lipids, markers of inflammation and endothelial dysfunc…	(prospective) cohort study	Not reported	17	1	1	0	1	0	D,V	NA	NA	text and table	Baseline treatment	0		0		0	1	0	0	0	0	0	0	NA	0		NA	NA	mixed	0		0	0	0	NA	0
135	275489	RP	Plichart	2011	Carotid intima-media thickness in plaque-free site, carotid plaques and coronary heart disease risk prediction in older adults. The Three-City Study	Atherosclerosis	1	NA	1999	Not reported	"to quantify the relative incremental value of carotid plaques and carotid IMT for CHD risk prediction."	(prospective) cohort study	6	5.4	1	0	0	0	1	IV	1	NA	text and table	Baseline treatment	1	CHD: included percutaneous intervention or coronary artery bypass-grafting	0		1	1	1	0	1	0	0	1	NA	1	excluded: (surgical) revascularization	surgical	0	mixed	0		0	0	NA	NA	NA
136	300050	RP	Pocock	2001	A score for predicting risk of death from cardiovascular disease in adults with raised blood pressure, based on individual patient data from randomised controlled trials	BMJ	1	NA	Not clear	Not clear	"we present a more quantitative and discrimi� nating risk score"	randomized trial	5	5.2	1	1	0	0	0	D	NA	NA	text and table	Baseline treatment	0		1	hypertension: included anti-hypertensive medication	0	0	0	0	0	0	1	0	1	0		NA	NA	mixed	0		0	0	NA	NA	NA
137	275492	RP	Poels	2012	Assessment of cerebral small vessel disease predicts individual stroke risk	Journal of Neurology, Neurosurgery & Psychiatry	1	NA	1995	2007	"To examine whether the presence of small vessel disease on brain MRI could improve the prediction of stroke beyond the classic stroke risk factors from the 1991 Framingham Stroke Risk Function."	(prospective) cohort study	10	10	1	0	1	0	1	IV	0	1	text and table	Baseline treatment	0		0		0	1	0	0	0	0	0	0	NA	0		NA	NA	mixed	0		0	0	NA	NA	NA
138	275494	RP	Polak	2011	Carotid-wall intima-media thickness and cardiovascular events	New England Journal of Medicine	1	NA	1995	Not clear	"We hypothesized that the intima�media thicknesses of the common carotid artery and internal carotid artery would add to the predictive value of Framingham risk factors"	(prospective) cohort study	8	7.2	1	0	1	0	1	IV	1	NA	text and table	Baseline treatment	0		0		0	1	0	0	0	0	0	0	NA	0		NA	NA	mixed	0		0	0	NA	NA	NA
139	275495	RP	Polonsky	2010	Coronary artery calcium score and risk classification for coronary heart disease prediction	JAMA	1	NA	2000	2008	"To determine whether adding CACS to a prediction model based on traditional risk factors improves classification of risk."	(prospective) cohort study	5	5.8	1	0	1	0	1	IV	1	NA	text and table	Both baseline and during follow-up	1	CHD: included coronary revascularization	0		0	1	0	0	1	0	0	1	NA	0		NA	NA	mixed	1	# incident coronary revascularizations given (part of outcome definition)	0	0	NA	NA	NA
140	275505	RP	Prugger	2012	Adipocytokines and the risk of ischemic stroke: the PRIME Study	Annals of Neurology	1	NA	1991	Not reported	"to evaluate the value of these adipocytokines for the prediction of ischemic stroke risk"	(Nested)case control/(Nested)case cohort	10	10	1	0	0	0	1	IV	1	NA	text and table	Baseline treatment	0		0		0	1	0	0	0	0	0	0	NA	0		NA	NA	mixed	0		0	0	NA	NA	NA
141	276494	RP	Qiao	2012	Layperson-oriented vs. clinical-based models for prediction of incidence of ischemic stroke: National FINRISK Study	International Journal of Stroke	1	NA	1972	2007	"we have developed and compared a simplifiedmodel that not requiring laboratory and blood pressure measurementswith the one doeswith regard to their predictive ability for IS. In addition, global vascular events (GVEs) prediction models targeting both IS and CHD events are also developed and examined against the IS-specific algorithms."	(prospective) cohort study	10	Not reported	1	1	1	0	1	D,IV	1	NA	table	Information not explicitly reported	0		1	hypertension: included treatment	0	0	0	0	0	0	1	0	NA	0		NA	NA	mixed	0		0	0	NA	NA	NA
142	275513	RP	Rachas	2012	Clinical usefulness of the metabolic syndrome for the risk of coronary heart disease does not exceed the sum of its individual components in older men and women. The Three-City (3C) Study	Heart	1	NA	Not reported	Not reported	"evaluate the added value of the MetS for CHD risk prediction beyond its individual components"	(prospective) cohort study	6	Not reported	1	0	1	0	1	IV	1	NA	text and table	Baseline treatment	1	CHD: included percutaneous intervention or coronary artery bypass-grafting	1	MetS: included antihypertensive medication use	1	1	1	0	0	0	0	1	NA	1	excluded: (surgical) history of revascularization	surgical	0	mixed	0		0	0	NA	NA	NA
143	276501	RP	Rana	2009	Inflammatory biomarkers and the prediction of coronary events among people at intermediate risk: the EPIC-Norfolk prospective population study	Heart	1	NA	1993	2003	"To evaluate the role of the inflammatory biomarkers C-reactive protein (CRP), myeloperoxidase, paraoxonase, secretory phospholipase A2 group IIA (sPLA2), lipoprotein-associated phospholipase A2, fibrinogen, macrophage chemoattractant protein-1 and adiponectin, in predicting the risk of coronary heart disease (CHD) among people estimated to be at intermediate risk according to the Framingham Risk…	(Nested)case control/(Nested)case cohort	Not reported	6	1	0	1	0	1	V,IV	0	1	text	Information not explicitly reported	0		0		0	0	0	0	0	0	1	0	1	1	excluded: lipid-lowering drugs at baseline	lipid-lowering	NA	Not clear	0		0	0	0	NA	0
144	275540	RP	Ridker	2007	Development and validation of improved algorithms for the assessment of global cardiovascular risk in women: the Reynolds Risk Score.[Erratum appears in JAMA. 2007 Apr 4;297(13):1433]	JAMA	1	NA	1992	2004	"To develop and validate cardiovascular risk algorithms for women based on a large panel of traditional and novel risk factors"	Not clear	10	10.2	1	1	0	0	0	D,IV	1	NA	text and table	Baseline treatment	1	included: coronary revascularization	0		1	1	0	0	0	0	0	1	NA	0		NA	NA	mixed	0		0	0	NA	NA	NA
145	275541	RP	Ridker	2008	C-reactive protein and parental history improve global cardiovascular risk prediction: the Reynolds Risk Score for men	Circulation	1	NA	1995	2008	"High-sensitivity C-reactive protein and family history are independently associated with future cardiovascular events and have been incorporated into risk prediction models for women (the Reynolds Risk Score for women); however, no cardiovascular risk prediction algorithm incorporating these variables currently exists for men."	Not clear	10	10.8	1	0	0	0	0	D,IV	1	NA	text and table	Baseline treatment	1	included: coronary revascularization	0		1	1	0	0	0	0	0	1	NA	0		NA	NA	mixed	0		0	0	NA	NA	NA
146	277541	RP	Rifkin	2012	Renal artery calcification and mortality among clinically asymptomatic adults	Journal of the American College of Cardiology	1	NA	1999	2009	"assess the associations between renal artery calcification (RAC) and mortality in a healthy outpatient cohort with no known cardiovascular disease (CVD)."	(prospective) cohort study	Not reported	8.2	1	0	1	1	1	V,IV	0	1	text and table	Baseline treatment	0		1	hypertension: included antihypertensive medication	1	1	0	0	1	0	0	1	NA	1	excluded: (surgical) history of revascularization	surgical	1	mixed	0		0	0	0	NA	0
147	276523	RP	Rodondi	2012	Framingham risk score and alternatives for prediction of coronary heart disease in older adults	PLoS ONE	1	NA	1997	2007	"We aimed to compare the prognostic performance of the Framingham risk score (FRS), directly and after recalibration, with refit functions derived from the present cohort, as well as to assess the utility of adding other routinely available risk parameters to FRS."	(prospective) cohort study	7.5	8	1	1	1	1	0	V,IV	0	1	text and table	Baseline treatment	1	CHD: included revascularization	1	hypertension: included antihypertensive medication	1	1	1	0	1	0	0	1	NA	1	excluded: (surgical) history of revascularization	surgical	0	mixed	0		0	0	0	NA	0
148	275564	RP	Rutten	2010	Amino-terminal pro-B-type natriuretic peptide improves cardiovascular and cerebrovascular risk prediction in the population: the Rotterdam study	Hypertension	1	NA	1990	2007	"we hypothesized that NT-proBNP may be a useful candidate to improve the accuracy of CVD prediction."	(prospective) cohort study	10	Not reported	1	0	1	0	1	IV	1	NA	text	Information not explicitly reported	1	"percutaneous transluminal coronary angioplasty, a coronary artery bypass graft"	1	hypertension: included antihypertensive medication	0	0	0	0	0	0	1	0	0	1	excluded: (surgical) history of revascularization	surgical	0	mixed	0		0	0	NA	NA	NA
149	276542	RP	Ruwald	2013	Evaluation of the chads2 risk score on short- and long-term all-cause and cardiovascular mortality after syncope	Clinical Cardiology	1	NA	2001	Not reported	"CHADS2 score can be used as a tool for predicting cardiovascular death, all cause-mortality in patients who had been discharged from the ED after a syncopal episode"	(Nested)case control/(Nested)case cohort	1	4.2	0	0	0	1	0	V	NA	NA	text and table	Baseline treatment	0		1	hypertension: at least two antihypertensive drugs	1	1	0	0	0	0	0	1	NA	0		NA	NA	mixed	0		0	0	0	NA	0
150	276545	RP	Sacco	2009	Improving global vascular risk prediction with behavioral and anthropometric factors. The multiethnic NOMAS (Northern Manhattan Cohort Study)	Journal of the American College of Cardiology	1	NA	1993		"Our goals were to develop a model using the NOMAS"	(prospective) cohort study	10	9	1	1	1	0	1	D	NA	NA	text and table	Baseline treatment	0		0		0	1	0	0	0	0	0	0	NA	1	excluded: (surgical) history of revascularization	surgical	1	mixed	0		0	0	NA	NA	NA
151	275581	RP	Saunders	2011	Cardiac troponin T measured by a highly sensitive assay predicts coronary heart disease, heart failure, and mortality in the Atherosclerosis Risk in Communities Study	Circulation	1	NA	1987	Not reported	Furthermore, we performed limited comparisons between cTnT, N-terminal pro�B-type natriuretic peptide (NT-proBNP), and high-sensitivity C-reactive protein (hs-CRP) with respect to risk prediction.	(prospective) cohort study	10	9.9	1	0	1	0	1	IV	1	NA	text and table	Baseline treatment	1	CHD: included revascularization	0		1	1	1	0	0	0	0	1	NA	1	excluded: (surgical) history of revascularization	surgical	0	mixed	0		0	0	NA	NA	NA
152	275591	RP	Schnabel	2009	Development of a risk score for atrial fi brillation (Framingham Heart Study): a community-based cohort study	Lancet	1	NA	1968	1987	to develop a risk score	(prospective) cohort study	10	10	1	1	0	0	0	D	NA	NA	text and table	Baseline treatment	0		1	hypertension: included antihypertensive medications	0	1	0	0	0	0	0	0	NA	0		NA	NA	mixed	0		0	0	NA	NA	NA
153	276572	RP	Schottker	2013	Fasting plasma glucose and HbA1c in cardiovascular risk prediction: A sex-specific comparison in individuals without diabetes mellitus	Diabetologia	1	NA	2000	2010	evaluate whether FPG or HbA1c can improve risk prediction beyond that estimated by the Systematic Coronary Risk Evaluation (SCORE) chart	(prospective) cohort study	8	7.9	1	0	1	1	1	V,IV	0	0	text and table	Baseline treatment	0		0		0	1	0	0	0	0	0	0	NA	0		NA	NA	mixed	0		0	0	0	NA	0
154	277603	RP	Sehestedt	2010	Risk prediction is improved by adding markers of subclinical organ damage to SCORE	European Heart Journal	1	NA	1982	2006	The aim of this study was to investigate whether markers of subclinical organ damage predict cardiovascular death independently of SCORE and whether they together with SCORE improve the selection of apparently healthy subjects for primary intervention	(prospective) cohort study	10	12.8	1	0	1	1	1	V,IV	0	0	text	Information not explicitly reported	0		0		0	0	0	0	0	0	1	0	1	1	excluded: lipid lowering medications (at baseline)	lipid-lowering	NA	Not clear	0		0	0	0	NA	0
155	276584	RP	Sever	2012	Evaluation of C-reactive protein prior to and on-treatment as a predictor of benefit from atorvastatin: observations from the Anglo-Scandinavian Cardiac Outcomes Trial	European Heart Journal	1	NA	1998	2005	we tested the hypotheses that a) baseline C-reactive protein (i.e. prior to randomization) is associated with and improves CV disease risk prediction,	randomized trial	Not reported	5.5	1	0	1	0	1	IV	1	NA	text and table	Baseline treatment	1	CVE: included revascularization	0		1	1	0	0	0	0	0	1	NA	1	excluded: (surgical) history of revascularization	surgical	0	mixed	0		0	0	NA	NA	NA
156	276586	RP	Shah	2013	Influence of common genetic variation on blood lipid levels, cardiovascular risk, and coronary events in two British prospective cohort studies	European Heart Journal	1	NA	1991	2007	The aim of this study was to quantify the collective effect of common lipid-associated single nucleotide polymorphisms (SNPs) on blood lipid levels, cardiovascular risk, use of lipid-lowering medication, and risk of coronary heart disease (CHD) events.	(prospective) cohort study	10	10	1	0	1	0	1	D,IV	1	NA	text and table	Both baseline and during follow-up	0		0		1	0	0	0	0	0	0	0	NA	1	excluded: lipid-lowering medication at baseline	lipid-lowering	NA	untreated	1	On follow-up ( 10 years later) 32% of these �high-risk� individuals were on lipid medication, whereas only 7% of individuals with baseline CVD risk ?20% were on lipid medication at follow-up. In BWHHS, 49% had high CVD risk (.20%) at baseline, of which 34% were on medication at follow-up ( 8 years later). In comparison, only 8% of BWHHS individuals with baseline CVD risk ?20% were on lipid medica…	0	1	NA	NA	NA
157	275604	RP	Shara	2011	Comparison of estimated glomerular filtration rates and albuminuria in predicting risk of coronary heart disease in a population with high prevalence of diabetes mellitus and renal disease	American Journal of Cardiology	1	NA	1988	2007	examine the value of incorporating eGFR as a measure of kidney function in CHD risk prediction	(prospective) cohort study	10	15	1	1	1	1	1	D,V,IV	1	NA	text	Information not explicitly reported	0		1	hypertension: included antihypertensive medication	0	0	0	0	0	0	1	0	0	0		NA	NA	Not clear	0		0	0	0	NA	0
158	276599	RP	Simmons	2009	Performance of the UK Prospective Diabetes Study Risk Engine and the Framingham Risk Equations in Estimating Cardiovascular Disease in the EPIC- Norfolk Cohort	Diabetes Care	1	NA	1993	2007	to examine the performance of the UK Prospective Diabetes Study (UKPDS) Risk Engine (version 3) and the Framingham risk equations	(prospective) cohort study	10	10.1	0	0	0	1	1	V	NA	NA	text and table	Baseline treatment	0		0		1	0	0	0	0	0	0	0	NA	0		NA	NA	mixed	0		0	0	0	NA	0
159	300054	RP	Simons	2003	Risk functions for prediction of cardiovascular disease in elderly Australians: the Dubbo Study	Medical Journal of Australia	1	NA	1988	Not reported	To evaluate a Framingham risk function for coronary heart disease in an elderly Australian cohort and to derive a risk function for cardiovascular disease (CVD) in elderly Australians.	(prospective) cohort study	10	10	1	1	0	1	0	D,V	NA	NA	text	Information not explicitly reported	0		0		0	0	0	0	0	0	1	0	0	0		NA	NA	Not clear	0		0	0	0	NA	0
160	275620	RP	Smink	2012	Albuminuria, estimated GFR, traditional risk factors, and incident cardiovascular disease: the PREVEND (Prevention of Renal and Vascular Endstage Disease) study	American Journal of Kidney Diseases	1	NA	1997	2009	This study assessed the contribution of each separately in correctly identifying individuals at cardiovascular risk in the general population beyond traditional risk markers.	(prospective) cohort study	Not reported	10.5	1	0	1	0	1	IV	1	NA	text and table	Baseline treatment	1	CVD: included revascularization	0		1	1	0	0	0	0	0	1	NA	0		NA	NA	mixed	0		0	0	NA	NA	NA
161	275621	RP	Smith	2010	Assessment of conventional cardiovascular risk factors and multiple biomarkers for the prediction of incident heart failure and atrial fibrillation	Journal of the American College of Cardiology	1	NA	1991	2007	The purpose of this study was to assess the predictive accuracy of conventional cardiovascular risk factors for incident heart failure and atrial fibrillation, and the added benefit of multiple biomarkers	(prospective) cohort study	Not reported	13.8	1	1	1	0	1	IV	1	NA	text and table	Baseline treatment	0		0		0	1	0	0	0	0	0	0	NA	0		NA	NA	mixed	0		0	0	NA	NA	NA
162	277647	RP	Stein	2011	Relationship of abnormal heart rate turbulence and elevated CRP to cardiac mortality in low, intermediate, and high-risk older adults	Journal of Cardiovascular Electrophysiology	1	NA	1989	Not reported	examined whether heart rate turbulence (HRT) and C-reactive protein (CRP) add to traditional risk factors for cardiac mortality in older adults at low, intermediate, and high risk.	(prospective) cohort study	Not reported	3.8	1	1	1	0	1	IV	1	NA	text and table	Information not explicitly reported	1	CHD: included coronary artery bypass grafting or percutaneous transluminal coronary angioplasty	1	hypertension: included antihypertensive medication	0	0	0	0	0	0	1	0	NA	0		NA	NA	Not clear	0		0	0	NA	NA	NA
163	276625	RP	Stern	2004	Does the metabolic syndrome improve identification of individuals at risk of type 2 diabetes and/or cardiovascular disease?.[Erratum appears in Diabetes Care. 2005 Jan;28(1):238]	Diabetes Care	1	NA	1979	Not reported	We therefore sought to compare this syndrome, as defined by the National Cholesterol Education Program, to the Diabetes Predicting Model and the Framingham Risk Score as predictors of type 2 diabetes and CVD, respectively.	(prospective) cohort study	Not reported	7.5	1	0	1	1	1	V,IV	1	0	text	Information not explicitly reported	1	CVD: included revascularization	1	metabolic syndrome: included antihypertensive medication	0	0	0	0	0	0	1	0	0	1	excluded: (surgical) revascularization	surgical	0	Not clear	0		0	0	0	NA	0
164	276631	RP	Stork	2006	Prediction of mortality risk in the elderly	American Journal of Medicine	1	NA	1996	2000	The aim of the current study was to estimate the independent and incremental prognostic utility of information on atherosclerosis and inflammation in the prediction of all-cause and CV mortality and to study the performance of commonly used risk functions in elderly men.	(prospective) cohort study	4	4	1	0	1	1	1	V,IV	0	1	text and table	Baseline treatment	0		1	hypertension: included antihypertensive medication	0	1	0	0	0	0	0	0	NA	0		NA	NA	mixed	0		0	0	0	NA	0
165	277666	RP	Tanabe	2010	Serum total and non-high-density lipoprotein cholesterol and the risk prediction of cardiovascular events - the JALS-ECC	Circulation Journal	1	NA	1985	2003	An additional purpose was to construct scoring systems to predict 5-year probabilities of these cardiovascular events by using serum total or non-HDL cholesterol levels along with other risk factors.	(prospective) cohort study	5	7.6	1	0	0	0	0	D	NA	NA	text	Information not explicitly reported	0		0		0	0	0	0	0	0	1	0	0	0		NA	NA	Not clear	0		0	0	NA	NA	NA
166	276650	RP	Teramoto	2008	Practical Risk Prediction Tools for Coronary Heart Disease in Mild to Moderate Hypercholesterolemia in Japan	Circulation Journal	1	NA	1994	2004	A simple and practical risk prediction tool for coronary heart disease (CHD)	randomized trial	5	5	1	1	0	0	0	D	NA	NA	text and table	Baseline treatment	0		0		1	0	0	1	0	0	0	1	NA	0		NA	NA	treated	0		0	0	NA	NA	NA
167	275656	RP	Thanassoulis	2012	A genetic risk score is associated with incident cardiovascular disease and coronary artery calcium the framingham heart study	Circulation. Cardiovascular Genetics	1	NA	1971	Not reported	the use of a genetic risk score (GRS) for predicting risk of incident cardiovascular disease (CVD) in US-based samples.	(prospective) cohort study	10	11	1	0	1	0	1	IV	1	NA	text and table	Baseline treatment	0		0		0	1	0	0	0	0	0	0	NA	0		NA	NA	mixed	0		0	0	NA	NA	NA
168	275664	RP	Tohidi	2009	C-reactive protein in risk prediction of cardiovascular outcomes: Tehran Lipid and Glucose Study	International Journal of Cardiology	1	NA	1997	2000	potential of CRP measurement to modify CVD risk prediction based on common CVD risk factors and the Framingham risk score (FRS)	(Nested)case control/(Nested)case cohort	Not reported	3	1	0	1	0	1	V,IV	1	NA	text	Information not explicitly reported	0		1	History of CVD: included CABG or angioplasty ; hypertension: included antihypertensive medication	0	0	0	0	0	0	1	0	1	0		NA	NA	Not clear	0		0	0	0	NA	0
169	300060	RP	Truelsen	1994	Comparison of probability of stroke between the Copenhagen City Heart Study and the Framingham Study	Stroke	1	NA	1976	1988	test the validity of a strike probability point scoring system from the Framingham study	(prospective) cohort study	10	10	0	0	0	1	0	V	NA	NA	text and table	Baseline treatment	0		0		0	1	0	0	0	0	0	0	NA	0		NA	NA	mixed	0		0	0	1	1	0
170	276663	RP	Tsimikas	2012	Oxidation-specific biomarkers, prospective 15-year cardiovascular and stroke outcomes, and net reclassification of cardiovascular events	Journal of the American College of Cardiology	1	NA	1995	2010	This study sought to assess the long-term predictive value and net reclassification for risk of cardiovascular disease (CVD) of biomarkers reflecting oxidation-specific epitopes (OSEs).	(prospective) cohort study	15	15	1	0	1	1	1	V,IV	0	0	text and table	Baseline treatment	1	CVD: included acute coronary interventions and cardiac revascularizations	0		1	0	1	0	0	0	0	1	NA	0		NA	NA	mixed	0		0	0	0	NA	0
171	276674	RP	Vaidya	2007	Incidence of coronary artery disease in siblings of patients with premature coronary artery disease: 10 years of follow-up	American Journal of Cardiology	1	NA	1993	2005	We then compared the 1998 Wilson et al�s14 FRE predicted 10-year total CAD event rates with those observed in the sibling population.	(prospective) cohort study	10	11.7	0	0	0	1	0	V	NA	NA	text and table	Both baseline and during follow-up	1	CAD: percutaneous coronary intervention or coronary bypass surgery	1	hypertension: included antihypertensive medication	0	0	0	0	1	0	0	0	NA	0		NA	NA	Not clear	1	# incident coronary revascularizations given (part of outcome definition)	0	0	0	NA	0
172	276678	RP	Van der Heijden	2009	Prediction of coronary heart disease risk in a general, pre-diabetic, and diabetic population during 10 years of follow-up: accuracy of the Framingham, SCORE, and UKPDS risk functions: The Hoorn Study	Diabetes Care	1	NA	1989	2000	To test the validity of the Framingham, Systematic Coronary Risk Evaluation (SCORE), and UK Prospective Diabetes Study (UKPDS) risk function in the prediction of risk of coronary heart disease (CHD) in populations with normal glucose tolerance (NGT), intermediate hyperglycemia, and type 2 diabetes.	(prospective) cohort study	10	10	0	0	0	1	0	V	NA	NA	text and table	Baseline treatment	0		0		1	1	0	0	0	0	0	1	NA	0		NA	NA	mixed	0		0	0	0	NA	1
173	276683	RP	Van Dis	2010	Evaluation of cardiovascular risk predicted by different SCORE equations: the Netherlands as an example	European Journal of Cardiovascular Prevention & Rehabilitation	1	NA	1987	1997	We evaluated these three SCORE equations using Dutch risk factor and mortality data.	(prospective) cohort study	10	10	0	0	0	1	0	V	NA	NA	text and table	Baseline treatment	0		0		1	1	0	0	0	0	0	1	NA	0		NA	NA	mixed	0		0	0	0	NA	0
174	276692	RP	Veeranna	2011	Homocysteine and reclassification of cardiovascular disease risk	Journal of the American College of Cardiology	1	NA	1988	Not reported	whether adding homocysteine (Hcy) to a model based on traditional cardiovascular disease (CVD) risk factors improves risk classification	(prospective) cohort study	10	10	1	0	1	1	1	V,IV	0	1	text and table	Baseline treatment	1	CVD: included revascularization	0		1	1	0	0	0	0	0	1	NA	0		NA	NA	mixed	0		0	0	0	NA	0
175	278111	RP	Venskutonyte	2012	Mortality prediction in the elderly by an easily measured metabolic index	Diabetes & Vascular Disease Research	1	NA	1997	2007	to test the hypothesis that the CMRI would contribute important prognostic information beyond that revealed by single risk factors in an elderly population.	(prospective) cohort study	10	10.6	1	1	1	1	1	IV	1	NA	text	Baseline treatment	0		1	hypertension: included antihypertensive medication	1	1	0	0	0	0	0	1	NA	0		NA	NA	mixed	0		0	0	NA	NA	NA
176	277705	RP	Vergnaud	2008	Ten-year risk prediction in French men using the Framingham coronary score: results from the national SU.VI.MAX cohort	Preventive Medicine	1	NA	1994	2004	To evaluate the ability of the Framingham risk function to predict the 10-year coronary heart disease (CHD) risk in French men.	randomized trial	10	10	0	0	0	1	0	V	NA	NA	text and table	Baseline treatment	0		0		0	1	0	0	0	0	0	0	NA	0		NA	NA	mixed	0		0	0	0	NA	0
177	275699	RP	Verwoert	2012	Does aortic stiffness improve the prediction of coronary heart disease in elderly? The Rotterdam Study	Journal of Human Hypertension	1	NA	1990	2004	We have investigated the predictive value of aPWV beyond traditional risk factor assessment in an ongoing population-based prospective study in the elderly.	(prospective) cohort study	10	7.9	1	0	1	0	1	IV	1	NA	text and table	Baseline treatment	1	CHD: included percutaneous transluminal coronary angioplasty, coronary artery bypass grafting	0		0	1	0	0	0	0	0	0	NA	1	excluded: (surgical) percutaneous transluminal coronary angioplasty, coronary artery bypass grafting	surgical	0	mixed	0		0	0	NA	NA	NA
178	276699	RP	Villines	2012	Multi-ethnic study of atherosclerosis arterial age versus framingham 10-year or lifetime cardiovascular risk	American Journal of Cardiology	1	NA	1998	2003	to assess the association of LTR to subclinical CAC and to compare the predictive accuracy of 10-year FRS and LTR, individually and in combination with CAC Agatston scores, to MESA arterial age-adjusted FRS for the prediction of incident CHD events in men in the Prospective Army Coronary Calcium (PACC) Project	(prospective) cohort study	10	5.6	1	0	1	1	1	V,IV	0	1	text and table	Both baseline and during follow-up	1	CHD: included coronary revascularization	1	hypertension: included antihypertensive medication; treated hypertension and treated hyperlipidemia included within a risk factor scoring composite (alongside respective BP / cholesterol levels)	1	1	1	0	1	0	0	1	NA	1	excluded: (surgical) coronary revascularization	surgical	0	mixed	1	# incident coronary revascularizations given (part of outcome definition)	0	0	0	NA	0
179	276702	RP	Voko	2004	How do American stroke risk functions perform in a Western European population?	Neuroepidemiology	1	NA	1990	Not reported	We evaluated the predictive performance of the stroke risk functions from the Framingham and the Cardiovascular Health Study in a population-based study in The Netherlands	(prospective) cohort study	5	5	0	0	0	1	0	V	NA	NA	text and table	Baseline treatment	1	CHD: included coronary revascularization	1	history of CHD: included coronary revascularization	0	1	0	0	0	0	0	0	NA	0		NA	NA	mixed	0		0	0	0	NA	1
180	276713	RP	Wang	2006	Multiple biomarkers for the prediction of first major cardiovascular events and death	New England Journal of Medicine	1	NA	1995	Not reported	We therefore evaluated the usefulness of 10 previously reported biomarkers for predicting death and major cardiovascular events in a large, community-based cohort.	(prospective) cohort study	10	7.4	1	1	1	0	1	IV	1	NA	text and table	Baseline treatment	0		0		1	1	1	0	0	0	0	1	NA	0		NA	NA	mixed	0		0	0	NA	NA	NA
181	276714	RP	Wannamethee	2005	Metabolic syndrome vs Framingham Risk Score for prediction of coronary heart disease, stroke, and type 2 diabetes mellitus	Archives of Internal Medicine	1	NA	1978	2000	and have compared MetS with the FRS in predicting risk over 20 years follow-up.	(prospective) cohort study	20	21.3	0	0	0	1	0	V	NA	NA	text and table	Information not explicitly reported	0		1	Hypertension: includes antihypertensive medication ; MeTS includes hypertension	0	0	0	0	0	0	1	0	1	0		NA	NA	Not clear	0		0	0	0	NA	0
182	276721	RP	Weiner	2007	Kidney disease, Framingham risk scores, and cardiac and mortality outcomes	American Journal of Medicine	1	NA	1987	Not reported	we investigated the importance of chronic kidney disease by assessing sex- and race-specific risk associated with kidney disease after adjusting for Framingham risk, determining absolute risk associated with kidney disease in excess of and in comparison with traditional cardiac risk factors, and evaluating the impact of kidney disease on the discriminative ability of the Framingham equations	(prospective) cohort study	5	Not reported	1	0	1	0	1	IV	0	0	text	Information not explicitly reported	0		0		0	0	0	0	0	0	1	0	0	1	Excluded: (surgical) angioplasty or bypass prior to baseline	surgical	1	Not clear	0		0	0	NA	NA	NA
183	300064	RP	Wilson	1998	Prediction of coronary heart disease using risk factor categories	Circulation	1	NA	1971	Not reported	The present article develops a simplified coronary prediction model,	(prospective) cohort study	10	12	1	1	0	0	0	D	NA	NA	text and table	Baseline treatment	0		0		1	1	0	0	0	0	0	1	NA	0		NA	NA	mixed	0		0	0	NA	NA	NA
184	275728	RP	Wilson	2005	C-reactive protein and risk of cardiovascular disease in men and women from the Framingham Heart Study	Archives of Internal Medicine	1	NA	1980	Not reported	This study examines the utility of CRP levels to assess CVD risk in a community setting.	(prospective) cohort study	10	8	1	0	1	0	1	IV	1	NA	text and table	Baseline treatment	0		0		0	1	0	0	0	0	0	0	NA	0		NA	NA	mixed	0		0	0	NA	NA	NA
185	300065	RP	Wolf	1991	Probability of stroke: a risk profile from the Framingham Study	Stroke	1	NA	Not reported	Not reported	A health risk appraisal function has been developed for the prediction of stroke	(prospective) cohort study	10	10	1	1	0	0	0	D	NA	NA	text and table	Baseline treatment	0		0		0	1	0	0	0	0	0	0	NA	0		NA	NA	mixed	0		0	0	NA	NA	NA
186	278130	RP	Woodward	2011	The prognostic value of adipose tissue fatty acids for incident cardiovascular disease: results from 3944 subjects in the Scottish Heart Health Extended Cohort Study	European Heart Journal	1	NA	1984	2005	Since the major risk factors for CVD are well established, the primary aim of the current work is to ascertain whether ATFAs have any extra prognostic value, over and above standard risk engines. Of these, the Framingham risk score21 is the most commonly used world-wide for estimating individuals� 10-year risk	(prospective) cohort study	10	19.5	1	0	1	0	1	IV	0	1	text and table	Baseline treatment	1	CVD: included coronary artery bypass graft or percutaneous coronary angioplasty	0		0	1	0	0	0	0	0	0	NA	1	excluded: (surgical) coronary artery bypass graft or percutaneous coronary angioplasty	surgical	0	mixed	0		0	0	NA	NA	NA
187	277747	RP	Wormser	2011	Separate and combined associations of body-mass index and abdominal adiposity with cardiovascular disease: Collaborative analysis of 58 prospective studies	Lancet	1	NA	1983	2006	We quantifi ed the incremental gain in cardiovascular disease prediction with these adiposity measures,	(prospective) cohort study	10	5	1	0	1	0	1	IV	1	NA	text and table	Information not explicitly reported	0		0		0	0	0	0	0	0	1	0	0	0		NA	NA	Not clear	0		0	0	NA	NA	NA
188	276744	RP	Wu	2006	Estimation of 10-year risk of fatal and nonfatal ischemic cardiovascular diseases in Chinese adults	Circulation	1	NA	1983	2000	we describe the derivation and validation of such a model.	(prospective) cohort study	10	15.1	1	0	0	1	0	D+V	NA	NA	text and table	Baseline treatment	0		1	hypertension: included antihypertensive medication	0	1	0	0	0	0	0	0	NA	0		NA	NA	mixed	0		0	0	0	NA	0
189	277750	RP	Wu	2011	Quantifying links between stroke and risk factors: a study on individual health risk appraisal of stroke in a community of Chongqing	Neurological Sciences	1	NA	2004	Not reported	We aimed to develop a socially acceptable convenient, inexpensive and quantitative criterion for determining risk of stroke.	(prospective) cohort study	1	Not reported	1	1	0	0	0	D	NA	NA	text	Information not explicitly reported	0		0		0	0	0	0	0	0	1	0	0	0		NA	NA	Not clear	0		0	0	NA	NA	NA
190	275741	RP	Xie	2011	Combination of carotid intima-media thickness and plaque for better predicting risk of ischaemic cardiovascular events	Heart	1	NA	1993	2007	In addition, more research is needed to evaluate the incremental value for IMT and plaque to predict the risk of CHD and stroke	(prospective) cohort study	5	5	1	0	1	0	1	IV	1	NA	text	Information not explicitly reported	0		1	hypertension: included antihypertensive medication	0	0	0	0	0	0	1	0	0	0		NA	NA	Not clear	0		0	0	NA	NA	NA
191	277778	RP	Zomer	2011	Validation of two Framingham cardiovascular risk prediction algorithms in an Australian population: the &#039;old&#039; versus the &#039;new&#039; Framingham equation	European Journal of Cardiovascular Prevention & Rehabilitation	1	NA	1999	2005	We examined the performance of the original Framingham equation	(prospective) cohort study	5	5	0	0	0	1	0	V	NA	NA	text	Baseline treatment	0		0		1	1	0	0	0	0	0	1	NA	0		NA	NA	mixed	0		0	0	0	NA	0
192	300003	RP	Anderson	1991	Cardiovascular disease risk profiles	American Heart Journal	0	0	1968	Not reported		(prospective) cohort study	10	12	NA		NA	NA	NA	D	NA				0		0		0	0	0	0	0	0	1	0	0	0		NA	NA		NA		0	0	NA	NA	NA
193	300004	RP	Anderson	1991	An updated coronary risk profile. A statement for health professionals	Circulation	0	0	1968	Not reported		(prospective) cohort study	10	12	NA		NA	NA	NA	D	NA				0		0		0	0	0	0	0	0	1	0	0	0		NA	NA		NA		0	0	NA	NA	NA
194	275807	RP	Araujo	2010	Does erectile dysfunction contribute to cardiovascular disease risk prediction beyond the Framingham risk score?	Journal of the American College of Cardiology	1	0	1987	2004		(prospective) cohort study	10	12	NA		NA	NA	NA	IV	1			Information not explicitly reported	1	CVD: included CABG	0		0	0	0	0	0	0	1	0	0	1	Excluded: CVD (including CABG)	surgical	0		NA		0	0	NA	NA	NA
195	274810	RP	Arima	2009	Development and validation of a cardiovascular risk prediction model for Japanese: the Hisayama study	Hypertension Research - Clinical & Experimental	1	0	1988	2000		(prospective) cohort study	14	14	NA		NA	NA	NA	D	NA			Information not explicitly reported	1	CHD: included coronary artery bypass surgery or angioplasty	0		0	0	0	0	0	0	1	0	0	1	Excluded: History of CVD (including surgery)	surgical	0		NA		0	0	NA	NA	NA
196	400000	RP	Asia Pacific Cohort Studies Collaboration	2006	Coronary risk prediction for those with and without diabetes	European Journal of Cardiovascular Prevention & Rehabilitation	0	0	Not reported	Not reported		(prospective) cohort study	8	Not reported	NA		NA	NA	NA	D	NA				0		0		0	0	0	0	0	0	1	0	0	0		NA	NA		NA		0	0	NA	NA	NA
197	274817	RP	Asia Pacific Cohort Studies Collaboration	2007	Cardiovascular risk prediction tools for populations in Asia	Journal of Epidemiology & Community Health	0	0	Not reported	Not reported		(prospective) cohort study	8	8	NA		NA	NA	NA	D+V	NA				0		0		0	0	0	0	0	0	1	0	0	0		NA	NA		NA		0	0	NA	NA	NA
198	274818	RP	Aslibekyan	2011	Development of a cardiovascular risk score for use in low- and middle-income countries	Journal of Nutrition	0	1	1994	2004		(prospective) cohort study	0	0	NA		NA	NA	NA	D	NA				0		0		0	0	0	0	0	0	1	0	0	0		NA	NA		NA		0	0	NA	NA	NA
199	300005	RP	Assmann	2002	Simple scoring scheme for calculating the risk of acute coronary events based on the 10-year follow-up of the prospective cardiovascular Munster (PROCAM) study	Circulation	0	0	1979	1989		(prospective) cohort study	10	10	NA		NA	NA	NA	D	NA				0		0		0	0	0	0	0	0	1	0	0	0		NA	NA		NA		0	0	NA	NA	NA
200	274821	RP	Assmann	2007	Assessing risk of myocardial infarction and stroke: new data from the Prospective Cardiovascular Munster (PROCAM) study	European Journal of Clinical Investigation	0	0	1978	Not reported		(prospective) cohort study	10	12	NA		NA	NA	NA	D	NA				0		0		0	0	0	0	0	0	1	0	0	0		NA	NA		NA		0	0	NA	NA	NA
201	274822	RP	Assmann	2008	Cardiovascular risk assessment in the metabolic syndrome: results from the Prospective Cardiovascular Munster (PROCAM) Study	International Journal of Obesity	0	0	1979	Not reported		(prospective) cohort study	10	10	NA		NA	NA	NA	D,V	NA				0		0		0	0	0	0	0	0	1	0	0	0		NA	NA		NA		0	0	NA	NA	NA
202	275834	RP	Balkau	2004	Prediction of the risk of cardiovascular mortality using a score that includes glucose as a risk factor. The DECODE Study	Diabetologia	0	0	Not reported	Not reported		(prospective) cohort study	10	10	NA		NA	NA	NA	D	NA				0		0		0	0	0	0	0	0	1	0	0	0		NA	NA		NA		0	0	NA	NA	NA
203	275850	RP	Baxi	2011	How well do the Framingham risk factors correlate with diagnoses of ischemic heart disease and cerebrovascular disease in a military beneficiary cohort?	Military Medicine	0	0	1973	2007		(prospective) cohort study	Not reported	Not reported	NA		NA	NA	NA	D	NA				0		0		0	0	0	0	0	0	1	0	0	0		NA	NA		NA		0	0	NA	NA	NA
204	274851	RP	Becker	2005	CT measurement of coronary calcium mass: impact on global cardiac risk assessment	European Radiology	0	0	2000	2003		other	10	0	NA		NA	NA	NA	IV	0				0		0		0	0	0	0	0	0	1	0	0	0		NA	NA		NA		0	0	NA	NA	NA
205	275861	RP	Berry	2007	Framingham risk score and prediction of coronary heart disease death in young men	American Heart Journal	0	0	1967	2002		(prospective) cohort study	30	30	NA		NA	NA	NA	D,V	NA				0		0		0	0	0	0	0	0	1	0	0	0		NA	NA		NA		0	0	NA	NA	NA
206	275864	RP	Bhopal	2005	Predicted and observed cardiovascular disease in South Asians: application of FINRISK, Framingham and SCORE models to Newcastle Heart Project data	Journal of Public Health	0	0	1993	2003		(prospective) cohort study	10	10	NA		NA	NA	NA	V	NA				0		0		0	0	0	0	0	0	1	0	0	0		NA	NA		NA		0	0	NA	NA	NA
207	274885	RP	Boyar	2006	Creating a web application that combines Framingham risk with Electron Beam CT Coronary Calcium Score to calculate a new event risk	Journal of Thoracic Imaging	0	0	Not reported	Not reported		(prospective) cohort study	10	Not reported	NA		NA	NA	NA	D	NA				0		0		0	0	0	0	0	0	1	0	0	0		NA	NA		NA		0	0	NA	NA	NA
208	300009	RP	Brand	1976	Multivariate prediction of coronary heart disease in the Western Collaborative Group Study compared to the findings of the Framingham study	Circulation	0	0	1960	1969		(prospective) cohort study	12	8.5	NA		NA	NA	NA	D,V	NA				0		0		0	0	0	0	0	0	1	0	0	0		NA	NA		NA		0	0	NA	NA	NA
209	274888	RP	Braun	2013	Blood glucose may be an alternative to cholesterol in CVD risk prediction charts	Cardiovascular Diabetology	0	1	1977	2008		(prospective) cohort study	30	Not reported	NA		NA	NA	NA	D,IV	1				0		0		0	0	0	0	0	0	1	0	0	0		NA	NA		NA		0	0	NA	NA	NA
210	300010	RP	Brindle	2003	Predictive accuracy of the Framingham coronary risk score in British men: prospective cohort study	BMJ	0	0	1978	Not reported		(prospective) cohort study	10	12	NA		NA	NA	NA	V	NA				0		0		0	0	0	0	0	0	1	0	0	0		NA	NA		NA		0	0	NA	NA	NA
211	276904	RP	Brindle	2005	The accuracy of the Framingham risk-score in different socioeconomic groups: a prospective study	British Journal of General Practice	0	0	1972	Not reported		(prospective) cohort study	10	10	NA		NA	NA	NA	V	NA				0		0		0	0	0	0	0	0	1	0	0	0		NA	NA		NA		0	0	NA	NA	NA
212	276903	RP	Brindle	2006	Primary prevention of cardiovascular disease: a web-based risk score for seven British black and minority ethnic groups	Heart	0	0	1988	Not reported		other	10	Not reported	NA		NA	NA	NA	V	NA				0		0		0	0	0	0	0	0	1	0	0	0		NA	NA		NA		0	0	NA	NA	NA
213	274896	RP	Brunner	2010	Do the Joint British Society (JBS2) guidelines on prevention of cardiovascular disease with respect to plasma glucose improve risk stratification in the general population? Prospective cohort study	Diabetic Medicine	0	1	1991	Not reported		(prospective) cohort study	10	11	NA		NA	NA	NA	V,IV	0				0		0		0	0	0	0	0	0	1	0	0	0		NA	NA		NA		0	0	NA	NA	NA
214	276941	RP	Chen	2009	Recalibration and validation of the SCORE risk chart in the Australian population: the AusSCORE chart	European Journal of Cardiovascular Prevention & Rehabilitation	0	0	1988	2005		(prospective) cohort study	10	Not reported	NA		NA	NA	NA	V	NA				0		0		0	0	0	0	0	0	1	0	0	0		NA	NA		NA		0	0	NA	NA	NA
215	400001	RP	Chien	2010	Constructing the Prediction Model for the Risk of Stroke in a Chinese Population: Report From a Cohort Study in Taiwan	Stroke	0	1	1990	2007		(prospective) cohort study	10	15.9	NA		NA	NA	NA	D,V,IV	1				0		0		0	0	0	0	0	0	1	0	0	0		NA	NA		NA		0	0	NA	NA	NA
216	274928	RP	Chien	2012	Constructing a point-based prediction model for the risk of coronary artery disease in a Chinese community: A report from a cohort study in Taiwan	International Journal of Cardiology	1	1	1990	2006		(prospective) cohort study	10	Not reported	NA		NA	NA	NA	D,V,IV	1			Information not explicitly reported	1	CAD: percutaneous coronary intervention or coronary artery bypass graft	0		0	0	0	0	0	0	1	0	0	1	Excluded: history of coronary events (including revascularization)	surgical	0		NA		0	0	NA	NA	NA
217	274943	RP	Church	2007	Coronary artery calcium score, risk factors, and incident coronary heart disease events	Atherosclerosis	1	0	1995	2000		(prospective) cohort study	3.5	3.5	NA		NA	NA	NA	V,IV	0			Information not explicitly reported	1	CHD: revascularization	0		0	0	0	0	0	0	1	0	0	1	Excluded: history of CHD (including revascularization)	surgical	0		NA		0	0	NA	NA	NA
218	300011	RP	Ciampi	2001	Family history and the risk of coronary heart disease: comparing predictive models	European Journal of Epidemiology	1	0	1990	Not reported		(prospective) cohort study	Not reported	Not reported	NA		NA	NA	NA	D+V	NA			Treatment during follow-up	1	CHD: aorto-coronary bypass	0		0	0	0	0	1	0	0	0	0	0		NA	NA		1		0	0	NA	NA	NA
219	300012	RP	Conroy	2003	Estimation of ten-year risk of fatal cardiovascular disease in Europe: the SCORE project	European Heart Journal	0	0	1967	1991		(prospective) cohort study	10	26.1	NA		NA	NA	NA	D	NA				0		0		0	0	0	0	0	0	1	0	0	0		NA	NA		NA		0	0	NA	NA	NA
220	275961	RP	Cooney	2009	How much does HDL cholesterol add to risk estimation? A report from the SCORE Investigators	European Journal of Cardiovascular Prevention & Rehabilitation	0	0	Not reported	Not reported		(prospective) cohort study	10	Not reported	NA		NA	NA	NA	IV	0				0		0		0	0	0	0	0	0	1	0	0	0		NA	NA		NA		0	0	NA	NA	NA
221	274966	RP	Cooper	2005	A comparison of the PROCAM and Framingham point-scoring systems for estimation of individual risk of coronary heart disease in the Second Northwick Park Heart Study	Atherosclerosis	0	0	Not reported	2004		(prospective) cohort study	10	10.8	NA		NA	NA	NA	D,V	NA				0		0		0	0	0	0	0	0	1	0	0	0		NA	NA		NA		0	0	NA	NA	NA
222	300013	RP	D'Agostino	2001	Validation of the Framingham coronary heart disease prediction scores: results of a multiple ethnic groups investigation	JAMA	0	0	1971	Not reported		(prospective) cohort study	5	12	NA		NA	NA	NA	V	NA				0		0		0	0	0	0	0	0	1	0	0	0		NA	NA		NA		0	0	NA	NA	NA
223	275985	RP	Davies	2010	Improved prediction of cardiovascular disease based on a panel of single nucleotide polymorphisms identified through genome-wide association studies	Circulation. Cardiovascular Genetics	1	1	1958	Not reported		(prospective) cohort study	Not reported	Not reported	NA		NA	NA	NA	IV	0			Information not explicitly reported	1	CAD: coronary artery bypass grafting, percutaneous coronary intervention	0		0	0	0	0	0	0	1	0	0	0		NA	NA		NA		0	0	NA	NA	NA
224	275986	RP	De Bacquer	2010	Predictive ability of the SCORE Belgium risk chart for cardiovascular mortality	International Journal of Cardiology	0	0	1980	Not reported		(prospective) cohort study	10	10	NA		NA	NA	NA	V	NA				0		0		0	0	0	0	0	0	1	0	0	0		NA	NA		NA		0	0	NA	NA	NA
225	276005	RP	Ding	2011	Genotype-informed estimation of risk of coronary heart disease based on genome-wide association data linked to the electronic medical record	BMC Cardiovascular Disorders	1	0	Not reported	Not reported		(prospective) cohort study	Not reported	10	NA		NA	NA	NA	IV	1			Information not explicitly reported	1	CHD: PCI, CABG	0		0	0	0	0	0	0	1	0	0	1	Excluded: history of PCI or CABG	surgical	0		NA		0	0	NA	NA	NA
226	300001	RP	Diverse Populations Collaborative Group	2002	Prediction of mortality from coronary heart disease among diverse populations: is there a common predictive function?	Heart	0	0	Not reported	Not reported		multiple (state in notes below)	8	20	NA		NA	NA	NA	V	NA				0		0		0	0	0	0	0	0	1	0	0	0		NA	NA		NA		0	0	NA	NA	NA
227	276012	RP	Donfrancesco	2010	Italian cardiovascular mortality charts of the CUORE project: are they comparable with the SCORE charts?	European Journal of Cardiovascular Prevention & Rehabilitation	0	0	1987	2002		(prospective) cohort study	10	Not reported	NA		NA	NA	NA	D,V	NA				0		0		0	0	0	0	0	0	1	0	0	0		NA	NA		NA		0	0	NA	NA	NA
228	276016	RP	Dunder	2004	Evaluation of a scoring scheme, including proinsulin and the apolipoprotein B/apolipoprotein A1 ratio, for the risk of acute coronary events in middle-aged men: Uppsala Longitudinal Study of Adult Men (ULSAM)	American Heart Journal	0	0	1970	Not reported		(prospective) cohort study	28	28.7	NA		NA	NA	NA	D,V	NA				0		0		0	0	0	0	0	0	1	0	0	0		NA	NA		NA		0	0	NA	NA	NA
229	277036	RP	Dutta	2011	The coronary artery disease-associated 9p21 variant and later life 20-year survival to cohort extinction	Circulation. Cardiovascular Genetics	0	0	1981	2008		(prospective) cohort study	10	Not reported	NA		NA	NA	NA	IV	0				0		0		0	0	0	0	0	0	1	0	0	0		NA	NA		NA		0	0	NA	NA	NA
230	275051	RP	Empana	2003	Are the Framingham and PROCAM coronary heart disease risk functions applicable to different European populations? The PRIME Study	European Heart Journal	0	0	1991	Not reported		(prospective) cohort study	5	5	NA		NA	NA	NA	V	NA				0		0		0	0	0	0	0	0	1	0	0	0		NA	NA		NA		0	0	NA	NA	NA
231	276031	RP	Empana	2011	Predicting CHD risk in France: A pooled analysis of the D.E.S.I.R., Three City, PRIME, and SU.VI.MAX studies	European Journal of Cardiovascular Prevention & Rehabilitation	0	0	1991	Not reported		multiple (state in notes below)	10	9.4	NA		NA	NA	NA	D,V	NA				0		0		0	0	0	0	0	0	1	0	0	0		NA	NA		NA		0	0	NA	NA	NA
232	277050	RP	Erbel	2008	Sex related cardiovascular risk stratification based on quantification of atherosclerosis and inflammation	Atherosclerosis	0	0	2000	Not reported		(prospective) cohort study	10	Not reported	NA		NA	NA	NA	IV	0				0		0		0	0	0	0	0	0	1	0	0	0		NA	NA		NA		0	0	NA	NA	NA
233	275086	RP	Friedland	2009	Audiometric pattern as a predictor of cardiovascular status: development of a model for assessment of risk	Laryngoscope	1	0	Not reported	Not reported		medical records/database	Not reported	Not reported	NA		NA	NA	NA	D	NA			Treatment during follow-up	1	CABG, PTCA	0		0	0	0	0	1	0	0	0	0	0		NA	NA		1		0	0	NA	NA	NA
234	300019	RP	Greenland	2004	Coronary artery calcium score combined with Framingham score for risk prediction in asymptomatic individuals	JAMA	1	0	1990	2002		(prospective) cohort study	10	8.5	NA		NA	NA	NA	IV	0				0		0		0	0	0	0	0	0	1	0	0	1	Excluded: coronary revascularization	surgical	1		NA		0	0	NA	NA	NA
235	277127	RP	Gulati	2005	Prognostic value of the duke treadmill score in asymptomatic women	American Journal of Cardiology	0	0	1992	2000		(prospective) cohort study	9	9	NA		NA	NA	NA	IV	0				0		0		0	0	0	0	0	0	1	0	0	0		NA	NA		NA		0	0	NA	NA	NA
236	300020	RP	Hense	2003	Framingham risk function overestimates risk of coronary heart disease in men and women from Germany--results from the MONICA Augsburg and the PROCAM cohorts	European Heart Journal	0	0	1974	1995		(prospective) cohort study	5	13.2	NA		NA	NA	NA	V	NA				0		0		0	0	0	0	0	0	1	0	0	0		NA	NA		NA		0	0	NA	NA	NA
237	276134	RP	Hense	2008	Evaluation of a recalibrated Systematic Coronary Risk Evaluation cardiovascular risk chart: results from Systematic Coronary Risk Evaluation Germany	European Journal of Cardiovascular Prevention & Rehabilitation	0	0	1997	2000		(prospective) cohort study	10	Not reported	NA		NA	NA	NA	V	NA				0		0		0	0	0	0	0	0	1	0	0	0		NA	NA		NA		0	0	NA	NA	NA
238	277177	RP	Ishikawa	2009	Risk charts illustrating the 10-year risk of stroke among residents of Japanese rural communities: the JMS Cohort Study	Journal of Epidemiology	0	0	1992	Not reported		(prospective) cohort study	10	10.7	NA		NA	NA	NA	D	NA				0		0		0	0	0	0	0	0	1	0	0	0		NA	NA		NA		0	0	NA	NA	NA
239	277179	RP	Ito	2011	The effect of including cystatin C or creatinine in a cardiovascular risk model for asymptomatic individuals: the multi-ethnic study of atherosclerosis	American Journal of Epidemiology	1	0	2000	2008		(prospective) cohort study	6	6	NA		NA	NA	NA	IV	1			Information not explicitly reported	1	Definite angina required both symptoms and objective evidence of obstructive coronary artery disease, such as the performance of coronary artery bypass graft surgery or other revascularization procedure	0		0	0	0	0	0	0	1	0	0	1	Excluded: history of MEDICAL or surgical treatment	surgical	0		NA		0	0	NA	NA	NA
240	277186	RP	Janssen	2005	The Cooper Clinic Mortality Risk Index: clinical score sheet for men	American Journal of Preventive Medicine	0	0	1979	1998		(prospective) cohort study	15	Not reported	NA		NA	NA	NA	D	NA				0		0		0	0	0	0	0	0	1	0	0	0		NA	NA		NA		0	0	NA	NA	NA
241	276196	RP	Kamstrup	2013	Extreme lipoprotein(a) levels and improved cardiovascular risk prediction	Journal of the American College of Cardiology	0	1	1991	2011		(prospective) cohort study	10	17	NA		NA	NA	NA	IV	1				0		0		0	0	0	0	0	0	1	0	0	0		NA	NA		NA		0	0	NA	NA	NA
242	300023	RP	Kannel	1976	A General Cardiovascular Risk Profile: The Framingham Study	American Journal of Cardiology	0	0	1948	Not reported		(prospective) cohort study	8	8	NA		NA	NA	NA	D	NA				0		0		0	0	0	0	0	0	1	0	0	0		NA	NA		NA		0	0	NA	NA	NA
243	300024	RP	Katz	1993	How well do prediction equations predict? Using receiver operating characteristic curves and accuracy curves to compare validity and generalizability	Epidemiology	0	0	Not reported	Not reported		(prospective) cohort study	12	12	NA		NA	NA	NA	V	NA				0		0		0	0	0	0	0	0	1	0	0	0		NA	NA		NA		0	0	NA	NA	NA
244	276229	RP	Ketola	2010	Evaluating risk for cardiovascular diseases--vain or value? How do different cardiovascular risk scores act in real life	European Journal of Public Health	0	0	1972	2001		(prospective) cohort study	10	10	NA		NA	NA	NA	V	NA				0		0		0	0	0	0	0	0	1	0	0	0		NA	NA		NA		0	0	NA	NA	NA
245	300025	RP	Keys	1972	Probability of middle-aged men developing coronary heart disease in five years	Circulation	0	0	Not reported	Not reported		(prospective) cohort study	5	5	NA		NA	NA	NA	D	NA				0		0		0	0	0	0	0	0	1	0	0	0		NA	NA		NA		0	0	NA	NA	NA
246	300029	RP	Larson	1995	Assessment of cardiovascular risk factors in the elderly: the Framingham Heart Study	Statistics in Medicine	0	0	1948	1978		(prospective) cohort study	10	10	NA		NA	NA	NA	D	NA				0		0		0	0	0	0	0	0	1	0	0	0		NA	NA		NA		0	0	NA	NA	NA
247	300031	RP	Leaverton	1987	Representativeness of the Framingham risk model for coronary heart disease mortality: a comparison with a national cohort study	Journal of Chronic Diseases	0	0	1960	1984		(prospective) cohort study	10	10	NA		NA	NA	NA	D+V	NA				0		0		0	0	0	0	0	0	1	0	0	0		NA	NA		NA		0	0	NA	NA	NA
248	300032	RP	Levy	1990	Stratifying the patient at risk from coronary disease: new insights from the Framingham Heart Study	American Heart Journal	0	0	1972	1982		(prospective) cohort study	10	10	NA		NA	NA	NA	D	NA				0		0		0	0	0	0	0	0	1	0	0	0		NA	NA		NA		0	0	NA	NA	NA
249	276307	RP	Liu	2004	Predictive value for the Chinese population of the Framingham CHD risk assessment tool compared with the Chinese Multi-Provincial Cohort Study	JAMA	0	0	1971	2002		(prospective) cohort study	10	10	NA		NA	NA	NA	V	NA				0		0		0	0	0	0	0	0	1	0	0	0		NA	NA		NA		0	0	NA	NA	NA
250	276308	RP	Lloyd-Jones	2004	Framingham risk score and prediction of lifetime risk for coronary heart disease	American Journal of Cardiology	1	0	1971	1996		(prospective) cohort study	Not clear	25	NA		NA	NA	NA	V	NA				0		0		0	0	0	0	0	0	1	0	0	0		NA	NA		NA		0	0	NA	NA	NA
251	275337	RP	Mannan	2013	A new set of risk equations for predicting long term risk of all-cause mortality using cardiovascular risk factors	Preventive Medicine	0	1	1971	Not reported		(prospective) cohort study	24	24	NA		NA	NA	NA	D	NA				0		0		0	0	0	0	0	0	1	0	0	0		NA	NA		NA		0	0	NA	NA	NA
252	300038	RP	Marrugat	2003	[Coronary risk estimation in Spain using a calibrated Framingham function]	Revista Espanola de Cardiologia	0	0	1988	1998		medical records/database	10	10	NA		NA	NA	NA	V	NA				0		0		0	0	0	0	0	0	1	0	0	0		NA	NA		NA		0	0	NA	NA	NA
253	277369	RP	Matsumoto	2009	Risk charts illustrating the 10-year risk of myocardial infarction among residents of Japanese rural communities: the JMS Cohort Study	Journal of Epidemiology	0	0	1992	Not reported		(prospective) cohort study	10	10.9	NA		NA	NA	NA	D	NA				0		0		0	0	0	0	0	0	1	0	0	0		NA	NA		NA		0	0	NA	NA	NA
254	275351	RP	May	2006	Cardiovascular disease risk assessment in older women: can we improve on Framingham? British Women&#039;s Heart and Health prospective cohort study	Heart	1	0	1999	2004		(prospective) cohort study	5	4.7	NA		NA	NA	NA	D,V,IV	0			Information not explicitly reported	1	CHD: CABG, angioplasty	0		0	0	0	0	0	0	1	0	0	1	excluded: baseline CABG, angioplasty	surgical	0		NA		0	0	NA	NA	NA
255	275352	RP	May	2007	A coronary heart disease risk model for predicting the effect of potent antiretroviral therapy in HIV-1 infected men	International Journal of Epidemiology	0	0	1978	1999		(prospective) cohort study	10	9.5	NA		NA	NA	NA	D	NA				0		0		0	0	0	0	0	0	1	0	0	0		NA	NA		NA		0	0	NA	NA	NA
256	276347	RP	Meigs	2002	Fasting and postchallenge glycemia and cardiovascular disease risk: The framingham offspring study	Diabetes Care	0	0	1991	1995		(prospective) cohort study	4	4	NA		NA	NA	NA	IV	1				0		0		0	0	0	0	0	0	1	0	0	0		NA	NA		NA		0	0	NA	NA	NA
257	300042	RP	Menotti	1990	Twenty-Five-Year Mortality from Coronary Heart Disease and Its Prediction in Five Cohorts of Middle-Aged Men in Finland, The Netherlands, and Italy	Preventive Medicine	0	0	1959	Not reported		(prospective) cohort study	25	25	NA		NA	NA	NA	D	NA				0		0		0	0	0	0	0	0	1	0	0	0		NA	NA		NA		0	0	NA	NA	NA
258	300041	RP	Menotti	1994	The prediction of coronary heart disease mortality as a function of major risk factors in over 30 000 men in the Italian RIFLE pooling Project. A comparison with the MRFIT primary screenees. The RIFLE research group	Journal of Cardiovascular Risk	0	0	1978	Not reported		(prospective) cohort study	6	6	NA		NA	NA	NA	D	NA				0		0		0	0	0	0	0	0	1	0	0	0		NA	NA		NA		0	0	NA	NA	NA
259	300044	RP	Menotti	2000	First risk functions for prediction of coronary and cardiovascular disease incidence in the Gubbio Population Study	Italian Heart Journal	1	0	1983	Not reported		(prospective) cohort study	6	6	NA		NA	NA	NA	D	NA			Treatment during follow-up	1	CHD: CABG, angioplasty	0		0	0	0	0	1	0	0	0	0	1	Excluded: baseline CABG, angioplasty	surgical	0		1		0	0	NA	NA	NA
260	300043	RP	Menotti	2002	The risk functions incorporated in Riscard 2002: a software for the prediction of cardiovascular risk in the general population based on Italian data	Italian Heart Journal	0	0	Not reported	1997		(prospective) cohort study	5	6	NA		NA	NA	NA	D	NA				0		0		0	0	0	0	0	0	1	0	0	0		NA	NA		NA		0	0	NA	NA	NA
261	277380	RP	Menotti	2005	Riskard 2005. New tools for prediction of cardiovascular disease risk derived from Italian population studies	Nutrition Metabolism & Cardiovascular Diseases	1	0	Not reported	Not reported		(prospective) cohort study	10	Not reported	NA		NA	NA	NA	D	NA			Information not explicitly reported	1	Major coronary event: surgery of coronary arteries	0		0	0	0	0	0	0	1	0	0	1	Excluded: baseline surgery of coronary arteries	surgical	0		NA		0	0	NA	NA	NA
262	275373	RP	Milne	2003	Discriminative ability of a risk-prediction tool derived from the Framingham Heart Study compared with single risk factors	New Zealand Medical Journal	0	0	1992	Not reported		(prospective) cohort study	5	5	NA		NA	NA	NA	V	NA				0		0		0	0	0	0	0	0	1	0	0	0		NA	NA		NA		0	0	NA	NA	NA
263	276360	RP	Milne	2003	Framingham Heart Study risk equation predicts first cardiovascular event rates in New Zealanders at the population level	New Zealand Medical Journal	0	0	1992	Not reported		(prospective) cohort study	5	5	NA		NA	NA	NA	V	NA				0		0		0	0	0	0	0	0	1	0	0	0		NA	NA		NA		0	0	NA	NA	NA
264	276385	RP	Munir	2010	Impact of coronary calcium on arterial age and coronary heart disease risk estimation using the MESA arterial age calculator	Atherosclerosis	0	0	1998	Not reported		(prospective) cohort study	10	Not reported	NA		NA	NA	NA	IV	0				0		0		0	0	0	0	0	0	1	0	0	0		NA	NA		NA		0	0	NA	NA	NA
265	277119	RP	Nippon Data Research Group	2006	Risk assessment chart for death from cardiovascular disease based on a 19-year follow-up study of a Japanese representative population	Circulation Journal	0	0	1980	1999		(prospective) cohort study	10	19	NA		NA	NA	NA	D	NA				0		0		0	0	0	0	0	0	1	0	0	0		NA	NA		NA		0	0	NA	NA	NA
266	300048	RP	Odell	1994	New models for predicting cardiovascular events	Journal of Clinical Epidemiology	0	0	1960	Not reported		(prospective) cohort study	20	28	NA		NA	NA	NA	D	NA				0		0		0	0	0	0	0	0	1	0	0	0		NA	NA		NA		0	0	NA	NA	NA
267	275438	RP	Onat	2012	Coronary disease risk prediction algorithm warranting incorporation of C-reactive protein in Turkish adults, manifesting sex difference	Nutrition Metabolism & Cardiovascular Diseases	0	1	1997	2008		(prospective) cohort study	10	7.6	NA		NA	NA	NA	D,IV	1				0		0		0	0	0	0	0	0	1	0	0	0		NA	NA		NA		0	0	NA	NA	NA
268	300049	RP	Orford	2002	A comparison of the Framingham and European Society of Cardiology coronary heart disease risk prediction models in the normative aging study	American Heart Journal	0	0	1961	Not reported		(prospective) cohort study	10	10	NA		NA	NA	NA	V	NA				0		0		0	0	0	0	0	0	1	0	0	0		NA	NA		NA		0	0	NA	NA	NA
269	277480	RP	Panagiotakos	2007	Statistical modelling of 10-year fatal cardiovascular disease risk in Greece: the HellenicSCORE (a calibration of the ESC SCORE project)	Hellenic Journal of Cardiology	0	0	2001	Not clear		(prospective) cohort study	10	Not clear	NA		NA	NA	NA	V	NA				0		0		0	0	0	0	0	0	1	0	0	0		NA	NA		NA		0	0	NA	NA	NA
270	276441	RP	Panagiotakos	2009	Inclusion of dietary evaluation in cardiovascular disease risk prediction models increases accuracy and reduces bias of the estimations	Risk Analysis	0	0	2001	2006		(prospective) cohort study	5	5	NA		NA	NA	NA	V,IV	0				0		0		0	0	0	0	0	0	1	0	0	0		NA	NA		NA		0	0	NA	NA	NA
271	276446	RP	Park	2009	Erythrocyte fatty acid profiles can predict acute non-fatal myocardial infarction	British Journal of Nutrition	0	0	2006	2008		(Nested)case control/(Nested)case cohort	Not reported	0	NA		NA	NA	NA	V,IV	0				0		0		0	0	0	0	0	0	1	0	0	0		NA	NA		NA		0	0	NA	NA	NA
272	275499	RP	Prati	2011	Carotid plaque morphology improves stroke risk prediction: usefulness of a new ultrasonographic score	Cerebrovascular Diseases	0	0	1990	2002		(prospective) cohort study	10	12	NA		NA	NA	NA	V,IV	0				0		0		0	0	0	0	0	0	1	0	0	0		NA	NA		NA		0	0	NA	NA	NA
273	300052	RP	Ramachandran	2000	Using the Framingham model to predict heart disease in the United Kingdom: retrospective study	BMJ	0	0	1972	Not reported		(prospective) cohort study	20	20	NA		NA	NA	NA	V	NA				0		0		0	0	0	0	0	0	1	0	0	0		NA	NA		NA		0	0	NA	NA	NA
274	276500	RP	Ramsay	2011	Prediction of coronary heart disease risk by Framingham and SCORE risk assessments varies by socioeconomic position: results from a study in British men	European Journal of Cardiovascular Prevention & Rehabilitation	0	0	1978	Not reported		(prospective) cohort study	10	Not reported	NA		NA	NA	NA	V,IV	0				0		0		0	0	0	0	0	0	1	0	0	0		NA	NA		NA		0	0	NA	NA	NA
275	277533	RP	Reissigova	2007	The Framingham risk function underestimated absolute coronary heart disease risk in Czech men.[Erratum appears in Methods Inf Med. 2007;46(1):III]	Methods of Information in Medicine	0	0	1979	2001		(prospective) cohort study	10	10	NA		NA	NA	NA	V	NA				0		0		0	0	0	0	0	0	1	0	0	0		NA	NA		NA		0	0	NA	NA	NA
276	276515	RP	Riddell	2010	Performance of Framingham cardiovascular risk scores by ethnic groups in New Zealand: PREDICT CVD-10	New Zealand Medical Journal	1	0	2000	2008		(prospective) cohort study	5	5	NA		NA	NA	NA	V	NA			Information not explicitly reported	1	CHD: angioplasty, stent, PCI ; coronary procedures	0		0	0	0	0	0	0	1	0	0	1	Excluded: History of CVD (surgery)	surgical	0		NA		0	0	NA	NA	NA
277	276528	RP	Root	2005	Prescribe by risk: the utility of a biomarker-based risk calculation in disease management to prevent heart disease	Disease Management	0	0	1988	Not reported		(prospective) cohort study	5	Not reported	NA		NA	NA	NA	D	NA				0		0		0	0	0	0	0	0	1	0	0	0		NA	NA		NA		0	0	NA	NA	NA
278	276550	RP	Saidj	2013	Poor predictive ability of the risk chart SCORE in a Danish population	Danish Medical Journal	0	0	1991	2009		(prospective) cohort study	10	10	NA		NA	NA	NA	V	NA				0		0		0	0	0	0	0	0	1	0	0	0		NA	NA		NA		0	0	NA	NA	NA
279	276561	RP	Scheltens	2008	Estimation of cardiovascular risk: a comparison between the Framingham and the SCORE model in people under 60 years of age	European Journal of Cardiovascular Prevention & Rehabilitation	0	0	1987	Not reported		(prospective) cohort study	10	10	NA		NA	NA	NA	V	NA				0		0		0	0	0	0	0	0	1	0	0	0		NA	NA		NA		0	0	NA	NA	NA
280	300053	RP	Shaper	1986	Identifying men at high risk of heart attacks: strategy for use in general practice	European Heart Journal	0	0	1978	Not reported		(prospective) cohort study	5	5	NA		NA	NA	NA	D	NA				0		0		0	0	0	0	0	0	1	0	0	0		NA	NA		NA		0	0	NA	NA	NA
281	276598	RP	Simmons	2008	Evaluation of the Framingham risk score in the European Prospective Investigation of Cancer-Norfolk cohort: does adding glycated hemoglobin improve the prediction of coronary heart disease events?	Archives of Internal Medicine	0	0	1993	2005		(prospective) cohort study	Not reported	8.5	NA		NA	NA	NA	V,IV	0				0		0		0	0	0	0	0	0	1	0	0	0		NA	NA		NA		0	0	NA	NA	NA
282	276606	RP	Sivapalaratnam	2010	Family history of premature coronary heart disease and risk prediction in the EPIC-Norfolk prospective population study	Heart	0	0	1993	2009		(prospective) cohort study	Not reported	10.9	NA		NA	NA	NA	IV	0				0		0		0	0	0	0	0	0	1	0	0	0		NA	NA		NA		0	0	NA	NA	NA
283	276623	RP	Stenlund	2009	Fewer deaths from cardiovascular disease than expected from the Systematic Coronary Risk Evaluation chart in a Swedish population	European Journal of Cardiovascular Prevention & Rehabilitation	0	0	1990	2004		(prospective) cohort study	10	10	NA		NA	NA	NA	V	NA				0		0		0	0	0	0	0	0	1	0	0	0		NA	NA		NA		0	0	NA	NA	NA
284	300056	RP	Suka	2001	Application of the updated Framingham risk score to Japanese men	Hypertension Research - Clinical & Experimental	0	0	1991	1998		(prospective) cohort study	Not reported	7	NA		NA	NA	NA	V	NA				0		0		0	0	0	0	0	0	1	0	0	0		NA	NA		NA		0	0	NA	NA	NA
285	275647	RP	Talmud	2008	Chromosome 9p21.3 coronary heart disease locus genotype and prospective risk of CHD in healthy middle-aged men	Clinical Chemistry	1	1	Not reported	2005		(prospective) cohort study	10	15	NA		NA	NA	NA	IV	1			Treatment during follow-up	1	CHD: revascularization	0		0	0	0	0	1	0	0	0	0	0		NA	NA		1		0	0	NA	NA	NA
286	300057	RP	Thomsen	2001	A new method for CHD prediction and prevention based on regional risk scores and randomized clinical trials; PRECARD and the Copenhagen Risk Score	Journal of Cardiovascular Risk	0	0	1977	1993		(prospective) cohort study	20	Not reported	NA		NA	NA	NA	D	NA				0		0		0	0	0	0	0	0	1	0	0	0		NA	NA		NA		0	0	NA	NA	NA
287	300059	RP	Thorsen	1979	Preventive cardiology in practice: a device for risk estimation and counseling in coronary disease	Preventive Medicine	0	0	Not reported	Not reported		(prospective) cohort study	20	Not reported	NA		NA	NA	NA	D	NA				0		0		0	0	0	0	0	0	1	0	0	0		NA	NA		NA		0	0	NA	NA	NA
288	500003	RP	Truett	1967	A multivariate analysis of the risk of coronary heart disease in Framingham	Journal of Chronic Diseases	0	0	Not reported	Not reported		(prospective) cohort study	12	12	NA		NA	NA	NA	D	NA				0		0		0	0	0	0	0	0	1	0	0	0		NA	NA		NA		0	0	NA	NA	NA
289	300061	RP	Tsang	2003	Prediction of risk for first age-related cardiovascular events in an elderly population: the incremental value of echocardiography	Journal of the American College of Cardiology	1	0	1990	1998		medical records/database	2	2.7	NA		NA	NA	NA	D,V,IV	1			Treatment during follow-up	1	coronary revascularization	0		0	0	0	0	1	0	0	0	0	0		NA	NA		1		0	0	NA	NA	NA
290	276662	RP	Tsimikas	2010	Oxidation-specific biomarkers, lipoprotein(a), and risk of fatal and nonfatal coronary events	Journal of the American College of Cardiology	0	1	1993	Not reported		(Nested)case control/(Nested)case cohort	10	6	NA		NA	NA	NA	V,IV	0				0		0		0	0	0	0	0	0	1	0	0	0		NA	NA		NA		0	0	NA	NA	NA
291	300062	RP	Tunstall-Pedoe	1991	The Dundee coronary risk-disk for management of change in risk factors	BMJ	0	0	Not reported	Not reported		Not clear	10	10	NA		NA	NA	NA	D+V	NA				0		0		0	0	0	0	0	0	1	0	0	0		NA	NA		NA		0	0	NA	NA	NA
292	275672	RP	Tunstall-Pedoe	2006	By neglecting deprivation, cardiovascular risk scoring will exacerbate social gradients in disease	Heart	0	0	1984	1997		(prospective) cohort study	10	Not reported	NA		NA	NA	NA	V	NA				0		0		0	0	0	0	0	0	1	0	0	0		NA	NA		NA		0	0	NA	NA	NA
293	276670	RP	Ulmer	2005	Predictive accuracy of the SCORE risk function for cardiovascular disease in clinical practice: a prospective evaluation of 44 649 Austrian men and women	European Journal of Cardiovascular Prevention & Rehabilitation	0	0	1985	2001		(prospective) cohort study	10	10	NA		NA	NA	NA	V	NA				0		0		0	0	0	0	0	0	1	0	0	0		NA	NA		NA		0	0	NA	NA	NA
294	277709	RP	Vlismas	2011	The role of dietary and socioeconomic status assessment on the predictive ability of the HellenicSCORE	Hellenic Journal of Cardiology	0	0	2001	2006		(prospective) cohort study	5	5	NA		NA	NA	NA	V,IV	1				0		0		0	0	0	0	0	0	1	0	0	0		NA	NA		NA		0	0	NA	NA	NA
295	300063	RP	Voss	2002	Prediction of risk of coronary events in middle-aged men in the Prospective Cardiovascular Munster Study (PROCAM) using neural networks	International Journal of Epidemiology	0	0	1979	Not reported		(prospective) cohort study	10	10	NA		NA	NA	NA	D	NA				0		0		0	0	0	0	0	0	1	0	0	0		NA	NA		NA		0	0	NA	NA	NA
296	400008	RP	Wang	2005	Is the Framingham coronary heart disease absolute risk function applicable to Aboriginal people?	Medical Journal of Australia	0	0	1992	2003		(prospective) cohort study	Not reported	10	NA		NA	NA	NA	V	NA				0		0		0	0	0	0	0	0	1	0	0	0		NA	NA		NA		0	0	NA	NA	NA
297	400009	RP	Wilson	1987	Coronary risk prediction in adults (the framingham heart study)	American Journal of Cardiology	0	0	1949	Not reported		(prospective) cohort study	6	16	NA		NA	NA	NA	D	NA				0		0		0	0	0	0	0	0	1	0	0	0		NA	NA		NA		0	0	NA	NA	NA
298	275736	RP	Woodward	2007	Adding social deprivation and family history to cardiovascular risk assessment: the ASSIGN score from the Scottish Heart Health Extended Cohort (SHHEC)	Heart	1	1	1984	2005		(prospective) cohort study	10	21	NA		NA	NA	NA	D,V	NA			Information not explicitly reported	1	CABG, PTCA	0		0	0	0	0	0	0	1	0	0	0		NA	NA		NA		0	0	NA	NA	NA
299	276743	RP	Woodward	2009	Does fibrinogen add to prediction of cardiovascular disease? Results from the Scottish Heart Health Extended Cohort Study	British Journal of Haematology	1	0	1984	2005		(prospective) cohort study	10	19.2	NA		NA	NA	NA	V,IV	0			Information not explicitly reported	1	CABG, PTCA	0		0	0	0	0	0	0	1	0	0	1	Excluded: baseline CVD (CABG, PTCA)	surgical	0		NA		0	0	NA	NA	NA
300	275737	RP	Woodward	2010	Do inflammatory biomarkers add to the discrimination of cardiovascular disease after allowing for social deprivation? Results from a 10-year cohort study in Glasgow, Scotland	European Heart Journal	1	0	1995	2005		(prospective) cohort study	10	10.5	NA		NA	NA	NA	V,IV	0			Information not explicitly reported	1	CABG, PTCA	0		0	0	0	0	0	0	1	0	0	1	Excluded: baseline CVD (CABG, PTCA)	surgical	0		NA		0	0	NA	NA	NA
301	275753	RP	Yip	2004	Cardiovascular disease: application of a composite risk index from the Telehealth System in a district community	Public Health Nursing	0	0	1996	1996		other	0	0	NA		NA	NA	NA	D	NA				0		0		0	0	0	0	0	0	1	0	0	0		NA	NA		NA		0	0	NA	NA	NA
302	275765	RP	Zhang	2005	A risk score predicted coronary heart disease and stroke in a Chinese cohort	Journal of Clinical Epidemiology	0	0	1974	1993		(prospective) cohort study	10	13.5	NA		NA	NA	NA	D,V	NA				0		0		0	0	0	0	0	0	1	0	0	0		NA	NA		NA		0	0	NA	NA	NA
[truncated: 26 more columns]
